# Supplementary material for: {N,N-Dimethyl-N′-[1-(2-pyrid­yl)ethyl­idene]propane-1,3-diamine}bis(thio­cyanato-κN)­copper(II)
Source: Acta Crystallogr Sect E Struct Rep Online. 2010 Sep 18;66(Pt 10):m1274. doi: 10.1107/S1600536810036378 (PMC2983150; doi:10.1107/S1600536810036378)
Supplement: Supplementary file 2 [file e-66-m1274-Isup2.hkl]

# 
# h,k,l, Fc-squared, Fo-squared, sigma(Fo-squared) and status flag 
# 
data_I
_shelx_title ' P21c in P2(1)/c' 
_shelx_refln_list_code          4 
_shelx_F_calc_maximum      229.19 
_exptl_crystal_F_000       796.00 
_reflns_d_resolution_high  0.7828 
 
loop_ 
 _symmetry_equiv_pos_as_xyz 
 'x, y, z' 
 '-x, y+1/2, -z+1/2' 
 '-x, -y, -z' 
 'x, -y-1/2, z-1/2' 
 
_cell_length_a    13.7227 
_cell_length_b     7.2380 
_cell_length_c    18.2374 
_cell_angle_alpha  90.000 
_cell_angle_beta  103.559 
_cell_angle_gamma  90.000 
 
_shelx_F_squared_multiplier     1.000 
 
loop_ 
 _refln_index_h 
 _refln_index_k 
 _refln_index_l 
 _refln_F_squared_calc 
 _refln_F_squared_meas 
 _refln_F_squared_sigma 
 _refln_observed_status 
   2   0   0    28744.27    28224.77    401.62 o 
   3   0   0     1190.63     1293.45     21.28 o 
   4   0   0    41445.06    38939.82    454.40 o 
   5   0   0     2035.34     2098.30     34.55 o 
   6   0   0    52528.58    50190.29    848.98 o 
   7   0   0     1834.85     1986.49     37.44 o 
   8   0   0     6747.80     6278.24    126.15 o 
   9   0   0      404.91      411.16     17.62 o 
  10   0   0     3991.01     3830.14     75.85 o 
  11   0   0      522.61      522.94     28.03 o 
  12   0   0     1113.93     1086.85     65.02 o 
  13   0   0      201.00      182.25     35.32 o 
  14   0   0      352.41      374.74     46.07 o 
  15   0   0      332.16      290.27     46.07 o 
  16   0   0      300.41      224.23     44.03 o 
  17   0   0      114.40       85.49     41.47 o 
   1   1   0     8986.75     9008.88     95.08 o 
   2   1   0      656.61      601.78     11.53 o 
   3   1   0     4287.23     4468.96     50.97 o 
   4   1   0     1531.28     1645.21     19.25 o 
   5   1   0     7328.77     7160.97     66.22 o 
   6   1   0       30.52       40.11      4.33 o 
   7   1   0     1893.65     1858.21     24.90 o 
   8   1   0      360.16      339.77     24.85 o 
   9   1   0     1206.96     1078.15     22.35 o 
  10   1   0      215.10      235.55     16.33 o 
  11   1   0     1079.68     1052.88     28.31 o 
  12   1   0       60.75       86.61     20.05 o 
  13   1   0      495.89      462.90     26.65 o 
  14   1   0       16.05        2.48     16.64 o 
  15   1   0      456.66      432.14     80.63 o 
  16   1   0       24.58       35.30     26.11 o 
   0   2   0    14353.52    14063.98    171.08 o 
   1   2   0        9.89        5.61      2.72 o 
   2   2   0     8854.36     8520.19     76.25 o 
   3   2   0      237.19      226.35      6.39 o 
   4   2   0     6259.61     6402.19     60.27 o 
   5   2   0      204.28      243.23      7.50 o 
   6   2   0     3396.72     3449.58     37.59 o 
   7   2   0      143.45      180.89      7.42 o 
   8   2   0     2733.39     2658.79     45.16 o 
   9   2   0       71.28       81.99     10.41 o 
  10   2   0      877.17      831.38     25.62 o 
  11   2   0       36.64       31.81      9.86 o 
  12   2   0      351.96      322.99     23.50 o 
  13   2   0       21.52       17.71     11.13 o 
  14   2   0      446.48      415.59     32.56 o 
  15   2   0       10.66       -2.46     19.09 o 
  16   2   0       45.72       17.33     20.81 o 
   1   3   0      394.05      427.08     10.62 o 
   2   3   0     1048.93     1154.22     17.79 o 
   3   3   0      353.49      318.37      9.08 o 
   4   3   0      321.12      312.77      9.15 o 
   5   3   0      324.81      261.23      8.90 o 
   6   3   0      991.86      875.07     27.39 o 
   7   3   0       64.29       63.14     11.23 o 
   8   3   0     1420.71     1286.68     30.84 o 
   9   3   0      198.11      181.27     14.08 o 
  10   3   0       18.85        9.51      8.99 o 
  11   3   0       28.26        4.00      9.78 o 
  12   3   0      512.40      493.49     43.66 o 
  13   3   0       96.01      102.55     17.44 o 
  14   3   0       32.33       39.07     13.52 o 
  15   3   0        0.04        3.45     18.45 o 
  16   3   0        6.33       -8.19     29.69 o 
   0   4   0     1648.81     1783.21     36.79 o 
   1   4   0      155.70      153.61      8.06 o 
   2   4   0      808.30      883.29     17.41 o 
   3   4   0       76.84       95.52      7.00 o 
   4   4   0       50.52       63.57      6.51 o 
   5   4   0        5.41        1.10      5.74 o 
   6   4   0      144.60      126.09     22.72 o 
   7   4   0      368.38      361.24     17.70 o 
   8   4   0      598.79      600.85     22.87 o 
   9   4   0      119.81      155.39     14.71 o 
  10   4   0       26.12        7.26      9.98 o 
  11   4   0       34.95       37.25     19.91 o 
  12   4   0        1.44       11.38     13.29 o 
  13   4   0       25.85       28.85     15.22 o 
  14   4   0       49.27       70.04     19.40 o 
  15   4   0        3.48       -0.86     16.25 o 
   1   5   0     3845.38     3758.30     50.96 o 
   2   5   0       43.32       43.91      6.80 o 
   3   5   0     2448.74     2295.29     33.22 o 
   4   5   0        5.05        2.74      7.10 o 
   5   5   0     2414.33     2456.22    104.60 o 
   6   5   0       51.61       38.41     11.04 o 
   7   5   0     1592.59     1627.15     60.67 o 
   8   5   0       18.27        7.68      9.42 o 
   9   5   0      348.53      414.74     27.07 o 
  10   5   0       41.84       53.68     15.18 o 
  11   5   0      517.13      498.60     32.11 o 
  12   5   0       46.88       47.10     16.65 o 
  13   5   0      201.96      204.41     25.30 o 
  14   5   0       43.35       29.58     32.49 o 
   0   6   0     1323.68     1189.35     35.34 o 
   1   6   0        0.58       -1.84      6.29 o 
   2   6   0      955.02      886.44     23.78 o 
   3   6   0        1.36       -6.19      8.00 o 
   4   6   0      348.22      331.06     18.41 o 
   5   6   0      122.94      125.94     28.67 o 
   6   6   0      830.72      866.72     35.34 o 
   7   6   0       19.79       27.23     14.57 o 
   8   6   0      497.10      501.62     35.62 o 
   9   6   0       15.06        7.39     13.36 o 
  10   6   0      229.60      187.98     23.32 o 
  11   6   0        3.93       -2.73     14.64 o 
  12   6   0      184.13      179.51     33.38 o 
   1   7   0      307.39      340.04     17.69 o 
   2   7   0        4.83        6.49     11.55 o 
   3   7   0      944.21      968.53     44.88 o 
   4   7   0       87.34       38.91     24.06 o 
   5   7   0      209.53      189.65     21.44 o 
   6   7   0       25.28       20.98     13.96 o 
   7   7   0      271.55      246.84     31.88 o 
   8   7   0        9.77        7.96     14.94 o 
   9   7   0      378.66      364.71     30.57 o 
  10   7   0       39.44        5.69     18.96 o 
  11   7   0       99.95      126.45     23.69 o 
   3   8   0        5.04       28.15     15.56 o 
   4   8   0      382.62      334.97     26.89 o 
   5   8   0        5.62       31.40     16.18 o 
   6   8   0      142.38      129.74     22.03 o 
   7   8   0        8.57      -13.11     14.81 o 
   8   8   0       64.39       97.02     22.52 o 
   2   9   0        2.22       28.16     29.18 o 
   3   9   0       17.77       81.91     34.30 o 
 -17   1   1       13.54        6.22     22.07 o 
 -16   1   1        9.84       12.43     32.51 o 
 -15   1   1       34.17       50.10     27.90 o 
 -14   1   1        3.94      -13.31     14.84 o 
 -13   1   1        5.36        4.86     15.57 o 
 -12   1   1        2.03       -2.41     10.53 o 
 -11   1   1      289.48      305.10     22.02 o 
 -10   1   1       28.86       37.48      8.95 o 
  -9   1   1       13.75       10.78      5.71 o 
  -8   1   1        4.02        2.97      4.01 o 
  -7   1   1      752.50      782.71     16.41 o 
  -6   1   1     1275.60     1327.06     18.29 o 
  -5   1   1     1183.45     1078.28     15.95 o 
  -4   1   1     2809.94     2992.77     39.72 o 
  -3   1   1       24.80       50.52     10.49 o 
  -2   1   1       86.80      146.91      5.99 o 
  -1   1   1     3929.64     3900.18     44.27 o 
   0   1   1    12452.32    12032.45    143.79 o 
   1   1   1      854.35      860.55     11.84 o 
   2   1   1     2279.24     2366.86     30.05 o 
   3   1   1      276.86      346.83      7.22 o 
   4   1   1     1464.80     1513.31     18.75 o 
   5   1   1       86.53      114.08      5.59 o 
   6   1   1      866.90     1067.13     17.63 o 
   7   1   1      528.17      501.86     16.87 o 
   8   1   1      640.73      748.76     19.96 o 
   9   1   1        2.68        5.59      5.29 o 
  10   1   1      622.38      639.98     27.62 o 
  11   1   1       24.87       28.52      9.19 o 
  12   1   1      166.78      197.74     23.26 o 
  13   1   1       14.81       19.02     12.82 o 
  14   1   1       17.07       10.66     17.70 o 
  15   1   1      149.30      182.11     28.42 o 
  16   1   1      124.18      103.37     26.76 o 
 -16   2   1       75.04       92.91     26.24 o 
 -15   2   1      268.87      341.59     46.33 o 
 -14   2   1      144.54      146.60     32.90 o 
 -13   2   1     1300.65     1244.24     45.20 o 
 -12   2   1      206.50      202.73     16.50 o 
 -11   2   1      859.01      867.93     27.19 o 
 -10   2   1      512.11      452.76     19.58 o 
  -9   2   1      867.17      881.28     24.70 o 
  -8   2   1      942.80      792.01     22.31 o 
  -7   2   1     2386.72     2456.20     36.90 o 
  -6   2   1     3975.15     3949.75     43.98 o 
  -5   2   1     1793.56     1727.75     30.22 o 
  -4   2   1     1660.21     1605.77     27.34 o 
  -3   2   1       12.05       26.01      3.98 o 
  -2   2   1     7366.23     7546.61     68.17 o 
  -1   2   1      174.12      250.91      7.28 o 
   0   2   1    12828.63    12908.64    111.60 o 
   1   2   1     1109.52     1294.90     16.67 o 
   2   2   1     2752.66     2782.20     32.03 o 
   3   2   1      278.53      353.93      8.07 o 
   4   2   1     3774.33     3823.95     42.82 o 
   5   2   1       45.86       54.96      5.29 o 
   6   2   1     4384.57     4192.52     44.72 o 
   7   2   1      237.31      250.10      9.05 o 
   8   2   1     1482.89     1492.06     26.54 o 
   9   2   1      236.87      316.31     16.55 o 
  10   2   1      552.95      538.18     21.49 o 
  11   2   1      195.71      223.00     16.17 o 
  12   2   1      879.29      934.88     30.00 o 
  13   2   1      349.31      305.39     19.99 o 
  14   2   1      297.79      349.18     47.79 o 
  15   2   1       56.46       51.47     22.97 o 
  16   2   1       63.80       91.64     39.42 o 
 -16   3   1       58.30        9.21     34.30 o 
 -15   3   1       35.71       24.15     17.40 o 
 -14   3   1      509.53      528.65     37.73 o 
 -13   3   1       12.00       16.56     11.82 o 
 -12   3   1      141.72      138.84     16.15 o 
 -11   3   1      261.84      287.23     18.27 o 
 -10   3   1      181.44      206.35     15.51 o 
  -9   3   1       91.90       97.87     11.48 o 
  -8   3   1     3292.56     3407.31     55.42 o 
  -7   3   1      342.18      335.26     21.03 o 
  -6   3   1     1446.92     1419.30     32.59 o 
  -5   3   1      782.42      755.89     13.30 o 
  -4   3   1      440.76      322.11     10.11 o 
  -3   3   1      776.21      705.59     16.41 o 
  -2   3   1     3560.89     3531.18     38.31 o 
  -1   3   1     3097.89     2869.73     32.88 o 
   0   3   1     1145.60     1128.94     17.56 o 
   1   3   1     5627.67     5619.23     61.61 o 
   2   3   1     2926.01     2911.84     38.88 o 
   3   3   1     1684.96     1493.55     27.01 o 
   4   3   1      624.67      536.51     12.74 o 
   5   3   1      555.89      509.50     11.89 o 
   6   3   1      611.64      569.98     13.19 o 
   7   3   1     4575.32     4519.52     65.88 o 
   8   3   1     2292.50     2390.66     53.13 o 
   9   3   1      953.14      945.20     27.32 o 
  10   3   1      518.24      515.70     30.67 o 
  11   3   1      179.85      198.88     16.48 o 
  12   3   1      261.57      307.41     34.88 o 
  13   3   1      665.93      619.42     31.82 o 
  14   3   1      171.41      183.77     22.58 o 
 -15   4   1       82.35      135.08     28.94 o 
 -14   4   1       75.05       67.03     19.34 o 
 -13   4   1      434.47      596.31     28.81 o 
 -12   4   1      329.24      305.93     21.20 o 
 -11   4   1      788.96      880.28     30.33 o 
 -10   4   1      134.02      158.54     23.94 o 
  -9   4   1      292.07      366.05     29.19 o 
  -8   4   1     1807.12     2009.36     47.72 o 
  -7   4   1     1996.61     2045.65     62.40 o 
  -6   4   1     1891.10     2056.36     40.03 o 
  -5   4   1     1246.05     1306.56     29.89 o 
  -4   4   1     2420.12     2381.94     31.07 o 
  -3   4   1     1636.70     1564.01     23.65 o 
  -2   4   1     5158.03     5077.01     54.33 o 
  -1   4   1      642.85      655.89     14.85 o 
   0   4   1     4626.98     4571.00     50.30 o 
   1   4   1     2049.51     2210.34     33.27 o 
   2   4   1     1673.59     1560.72     25.35 o 
   3   4   1       70.04       53.80      6.45 o 
   4   4   1     3639.19     3697.40     51.10 o 
   5   4   1      846.78      898.06     20.50 o 
   6   4   1     1080.07     1054.36     27.04 o 
   7   4   1      588.33      559.24     21.24 o 
   8   4   1      509.67      494.63     21.14 o 
   9   4   1        7.08       -5.70      8.48 o 
  10   4   1      605.68      580.28     42.05 o 
  11   4   1      327.03      339.33     25.32 o 
  12   4   1      208.74      212.45     23.02 o 
  13   4   1       21.47       58.92     17.62 o 
  14   4   1      144.59      115.71     25.34 o 
  15   4   1       30.43        0.90     16.66 o 
 -14   5   1        5.25       18.81     17.40 o 
 -13   5   1       19.20        3.67     16.19 o 
 -12   5   1       15.60        5.40     14.14 o 
 -11   5   1       11.55        2.54     14.67 o 
 -10   5   1      194.79      205.79     18.16 o 
  -9   5   1       62.77       51.55     12.53 o 
  -8   5   1       30.61       57.65     11.62 o 
  -7   5   1        6.26        5.41     11.31 o 
  -6   5   1       51.30       70.02     12.04 o 
  -5   5   1       68.42       60.19     10.47 o 
  -4   5   1      641.58      591.18     21.18 o 
  -3   5   1        9.03        1.17      6.21 o 
  -2   5   1      349.86      371.51     13.11 o 
  -1   5   1       37.44       44.86     10.27 o 
   0   5   1       86.36       95.08     10.40 o 
   1   5   1        6.57       -6.82      5.68 o 
   2   5   1      589.31      564.98     15.79 o 
   3   5   1      355.38      307.52     13.30 o 
   4   5   1      382.90      339.76     15.94 o 
   5   5   1      144.75      148.30     12.77 o 
   6   5   1      593.58      574.10     22.28 o 
   7   5   1      168.88      164.79     18.21 o 
   8   5   1      292.79      250.61     24.92 o 
   9   5   1      245.08      212.17     21.66 o 
  10   5   1      249.38      270.26     24.71 o 
  11   5   1      132.21       96.67     19.28 o 
  12   5   1      258.92      254.39     32.83 o 
  13   5   1       69.04       34.64     18.25 o 
  14   5   1      104.90      103.08     23.57 o 
 -13   6   1       30.74       20.99     18.22 o 
 -12   6   1       22.91       22.36     17.58 o 
 -11   6   1       70.12      120.17     21.46 o 
 -10   6   1       59.96       57.20     16.94 o 
  -9   6   1      225.03      236.49     24.03 o 
  -8   6   1      103.49       84.82     19.71 o 
  -7   6   1       58.55       68.39     25.09 o 
  -6   6   1       69.11       80.80     14.35 o 
  -5   6   1       30.84       36.16     10.72 o 
  -4   6   1      289.85      327.04     18.71 o 
  -3   6   1      129.24       95.33     12.74 o 
  -2   6   1      556.19      536.39     25.64 o 
  -1   6   1        4.77       -4.60      6.99 o 
   0   6   1      218.09      238.35     12.71 o 
   1   6   1       13.43       10.85      7.16 o 
   2   6   1      470.07      469.07     30.02 o 
   3   6   1        1.73        6.11     12.03 o 
   4   6   1      500.76      554.49     34.62 o 
   5   6   1       67.30       45.65     13.68 o 
   6   6   1      153.22      185.77     20.18 o 
   7   6   1        4.57       15.59     13.47 o 
   8   6   1      170.94      179.32     24.53 o 
   9   6   1        4.79       -6.25     12.58 o 
  10   6   1       48.00       43.87     16.32 o 
  11   6   1       15.86        9.27     16.03 o 
  12   6   1       20.25       29.05     18.53 o 
 -11   7   1        7.17       23.77     17.68 o 
 -10   7   1       49.27       47.87     19.21 o 
  -9   7   1       50.33       67.82     20.02 o 
  -8   7   1      188.78      221.63     44.64 o 
  -7   7   1       57.27       71.49     17.67 o 
  -6   7   1      179.58      150.51     33.79 o 
  -5   7   1       46.16       53.11     20.26 o 
  -4   7   1       15.41       17.62     13.73 o 
  -3   7   1      121.58      122.48     14.75 o 
  -2   7   1        8.24       20.54     11.09 o 
  -1   7   1      379.96      374.72     20.72 o 
   0   7   1       87.86       66.07     17.78 o 
   1   7   1      309.15      250.13     25.67 o 
   2   7   1        9.02       24.06     23.04 o 
   3   7   1       28.26       28.37     13.17 o 
   4   7   1       92.07       63.82     30.45 o 
   5   7   1      319.19      269.52     23.82 o 
   6   7   1        0.24        9.78     14.27 o 
   7   7   1      194.82      225.48     25.15 o 
   8   7   1        5.88        2.04     15.57 o 
   9   7   1      101.61      137.95     23.39 o 
  10   7   1        0.10        7.40     17.45 o 
  -8   8   1       19.41       24.68     18.86 o 
  -7   8   1       59.05       65.51     23.77 o 
  -6   8   1       14.07        7.07     16.33 o 
  -5   8   1       64.03       93.18     24.70 o 
  -3   8   1      142.05      156.65     38.40 o 
  -2   8   1       16.56       12.72     24.32 o 
  -1   8   1      122.02       55.80     28.16 o 
   0   8   1       18.18        6.62     16.24 o 
   1   8   1      113.18      119.02     23.25 o 
   2   8   1       61.15       42.55     16.35 o 
   3   8   1      135.30      112.40     19.29 o 
   4   8   1       10.78        5.84     14.95 o 
   5   8   1       97.26       89.70     20.33 o 
   6   8   1       11.81        7.78     16.33 o 
   7   8   1       57.31       56.55     19.00 o 
   8   8   1       21.83       33.25     17.78 o 
  -4   9   1       98.22      102.51     27.03 o 
  -3   9   1      138.23      145.90     40.44 o 
   2   9   1       48.50       76.28     33.79 o 
   3   9   1      176.01      200.68     44.03 o 
 -17   0   2      230.85      246.76     50.68 o 
 -16   0   2       61.85       57.34     32.76 o 
 -15   0   2     1129.80     1179.51     76.79 o 
 -14   0   2      180.87      221.16     39.42 o 
 -13   0   2     1259.85     1442.14     78.84 o 
 -12   0   2        3.98      -16.38     17.41 o 
 -11   0   2     4155.98     4604.70     95.12 o 
 -10   0   2        4.67        4.50     10.27 o 
  -9   0   2     4386.81     4469.22     70.03 o 
  -8   0   2        2.58        2.01      5.27 o 
  -7   0   2    20840.24    22283.20    270.39 o 
  -6   0   2     1400.13     1530.39     33.30 o 
  -5   0   2    17997.47    17991.49    350.17 o 
  -4   0   2     8586.79     8843.16    109.85 o 
  -3   0   2      778.76      752.86     14.30 o 
  -2   0   2     1573.34     1687.02     29.78 o 
  -1   0   2    35271.72    33330.96    680.37 o 
   0   0   2      748.95      823.59     15.92 o 
   1   0   2    24697.47    23006.51    482.25 o 
   2   0   2       85.96       83.91      5.18 o 
   3   0   2     1981.75     2170.22     33.29 o 
   4   0   2      643.35      757.99     17.81 o 
   5   0   2     3876.91     3830.59     56.72 o 
   6   0   2     1483.01     1472.46     46.43 o 
   7   0   2     3347.81     3826.77     82.78 o 
   8   0   2      110.05      116.63     12.41 o 
   9   0   2       34.36       30.33      8.78 o 
  10   0   2      295.44      260.59     16.60 o 
  11   0   2      392.50      488.52     35.07 o 
  12   0   2       48.31       55.29     24.57 o 
  13   0   2       10.13       25.60     24.57 o 
  14   0   2      163.67      141.30     35.32 o 
  15   0   2      204.89      173.55     39.93 o 
  16   0   2       18.60       47.10     30.20 o 
 -17   1   2        5.40       23.81     22.77 o 
 -16   1   2       86.49       54.95     36.09 o 
 -15   1   2      123.27      149.69     27.33 o 
 -14   1   2      396.90      450.35     35.91 o 
 -13   1   2      445.34      332.22     36.09 o 
 -12   1   2      330.03      348.12     28.96 o 
 -11   1   2      535.89      574.61     24.84 o 
 -10   1   2     1665.72     1780.52     36.95 o 
  -9   1   2     1499.08     1490.26     28.98 o 
  -8   1   2      987.46      982.56     16.84 o 
  -7   1   2      838.17      721.48     31.38 o 
  -6   1   2     7031.68     7368.64     68.53 o 
  -5   1   2     3525.47     3633.69     41.17 o 
  -4   1   2     4035.05     3940.89     57.12 o 
  -3   1   2     8145.89     8529.25    121.70 o 
  -2   1   2       25.19       27.02      3.36 o 
  -1   1   2     1802.96     2052.60     22.82 o 
   0   1   2     9295.42     9241.82     86.95 o 
   1   1   2      897.42     1024.21     14.21 o 
   2   1   2      325.05      300.33      6.52 o 
   3   1   2    12597.18    12946.20    111.74 o 
   4   1   2     2987.02     2651.23     31.10 o 
   5   1   2     1755.17     1853.51     23.60 o 
   6   1   2     3797.10     3757.60     41.04 o 
   7   1   2      191.65      200.29      8.57 o 
   8   1   2     2257.61     2247.63     30.62 o 
   9   1   2      828.49      810.64     17.79 o 
  10   1   2     1603.49     1786.00     32.44 o 
  11   1   2       29.43       19.31      9.35 o 
  12   1   2     1052.37     1179.76     32.67 o 
  13   1   2       73.18       82.22     32.05 o 
  14   1   2      697.64      748.87     66.30 o 
  15   1   2        0.34       -4.02     19.14 o 
  16   1   2      205.73      195.46     31.55 o 
 -16   2   2        1.10       14.72     21.28 o 
 -15   2   2      218.41      186.14     29.78 o 
 -14   2   2        0.15       -8.68     13.17 o 
 -13   2   2      595.59      607.98     30.80 o 
 -12   2   2       16.57       17.15     10.07 o 
 -11   2   2      465.42      421.94     19.64 o 
 -10   2   2        3.59        7.34      7.59 o 
  -9   2   2     1320.26     1323.34     30.84 o 
  -8   2   2        1.61        4.32      7.16 o 
  -7   2   2     1609.37     1523.63     30.46 o 
  -6   2   2       13.03       24.28      6.71 o 
  -5   2   2      960.30      819.55     19.90 o 
  -4   2   2        5.95        6.18      4.07 o 
  -3   2   2      915.98      895.30     21.63 o 
  -2   2   2        5.71        4.40      2.68 o 
  -1   2   2      906.05      960.29     13.68 o 
   0   2   2      105.27      115.43      4.89 o 
   1   2   2     1718.30     1776.36     21.04 o 
   2   2   2      761.19      713.07     15.29 o 
   3   2   2        6.17       10.02      3.14 o 
   4   2   2       62.42       51.80      4.49 o 
   5   2   2      889.96      801.21     14.51 o 
   6   2   2       27.48       47.27      5.31 o 
   7   2   2      524.01      443.60     12.13 o 
   8   2   2       22.97       50.02      7.18 o 
   9   2   2      247.24      222.44     14.37 o 
  10   2   2       35.97       29.12      9.18 o 
  11   2   2      117.26      126.89     13.87 o 
  12   2   2       18.82        7.27     10.25 o 
  13   2   2       79.20       78.31     14.19 o 
  14   2   2        0.68        8.30     15.35 o 
  15   2   2       59.57       80.89     37.88 o 
  16   2   2        0.45        8.70     31.74 o 
 -16   3   2        4.15       12.49     22.21 o 
 -15   3   2        0.00        1.96     15.75 o 
 -14   3   2        5.38       -2.30     19.73 o 
 -13   3   2       15.87       19.77     12.09 o 
 -12   3   2       71.13       71.76     12.90 o 
 -11   3   2        9.89       15.77      9.73 o 
 -10   3   2      126.40      125.17     13.03 o 
  -9   3   2      105.93      103.09     13.74 o 
  -8   3   2        0.73       -0.19      8.53 o 
  -7   3   2       60.23       19.98      7.83 o 
  -6   3   2       16.24       28.98      7.32 o 
  -5   3   2      221.81      169.84      8.23 o 
  -4   3   2     2457.02     2623.61     34.89 o 
  -3   3   2     1666.85     1735.42     22.80 o 
  -2   3   2        2.64       -2.91      3.36 o 
  -1   3   2     1124.73     1149.97     22.15 o 
   0   3   2     1336.74     1557.45     26.62 o 
   1   3   2     5882.40     6205.58     68.38 o 
   2   3   2       67.59       60.08      5.60 o 
   3   3   2      928.03     1006.50     17.82 o 
   4   3   2      299.04      290.54      9.37 o 
   5   3   2     1476.46     1537.50     24.13 o 
   6   3   2        5.97        6.46      4.34 o 
   7   3   2      726.97      795.36     23.62 o 
   8   3   2       20.49       17.03      9.38 o 
   9   3   2      360.90      443.04     19.95 o 
  10   3   2       21.91       17.49      9.90 o 
  11   3   2       29.48       37.96     11.64 o 
  12   3   2       17.15       19.10     13.25 o 
  13   3   2       11.66        9.52     14.33 o 
  14   3   2        4.19       -6.33     13.87 o 
  15   3   2       12.66       15.08     26.11 o 
 -15   4   2        0.21      -16.91     20.73 o 
 -14   4   2       94.83      147.38     19.18 o 
 -13   4   2       13.13       23.19     13.12 o 
 -12   4   2       63.56       85.92     18.45 o 
 -11   4   2       12.74       22.38     11.14 o 
 -10   4   2        7.03       10.13      9.98 o 
  -9   4   2        2.29       -0.46      9.54 o 
  -8   4   2      592.08      662.18     68.96 o 
  -7   4   2      620.08      626.13     22.80 o 
  -6   4   2      424.46      411.68     17.86 o 
  -5   4   2       29.44       23.18      7.28 o 
  -4   4   2        3.96        9.01      5.22 o 
  -3   4   2       45.04       71.41      6.31 o 
  -2   4   2      418.49      388.78     15.18 o 
  -1   4   2     1659.48     1754.25     29.50 o 
   0   4   2      741.31      719.09     19.28 o 
   1   4   2      299.01      307.32     31.70 o 
   2   4   2      624.81      588.80     15.85 o 
   3   4   2      117.01      139.61      9.14 o 
   4   4   2      437.79      437.15     12.73 o 
   5   4   2      121.30      154.10      9.93 o 
   6   4   2       10.36        9.35      6.91 o 
   7   4   2      921.21      913.34     45.67 o 
   8   4   2       52.64       53.35     17.64 o 
   9   4   2      498.85      527.78     27.81 o 
  10   4   2      148.12      132.94     18.14 o 
  11   4   2        7.84       10.26     13.49 o 
  12   4   2        5.83        8.99     13.95 o 
  13   4   2      133.16      117.97     22.86 o 
  14   4   2       22.00       -8.34     15.41 o 
 -14   5   2      203.15      228.65     26.64 o 
 -13   5   2       74.60       65.13     30.07 o 
 -12   5   2      375.48      463.54     31.23 o 
 -11   5   2       24.26       31.49     12.18 o 
 -10   5   2      334.94      389.36     31.70 o 
  -9   5   2       12.36       -4.59     10.63 o 
  -8   5   2     1017.24     1045.56     35.86 o 
  -7   5   2        0.30       -2.73      8.42 o 
  -6   5   2     1868.36     1869.18     40.72 o 
  -5   5   2       41.43       54.29     13.60 o 
  -4   5   2     1378.43     1342.23     31.92 o 
  -3   5   2        2.30        0.26      6.10 o 
  -2   5   2      932.29      956.50     33.62 o 
  -1   5   2       84.87       85.81      9.75 o 
   0   5   2     1460.79     1507.75     33.65 o 
   1   5   2      170.05      169.35     14.18 o 
   2   5   2      812.41      800.90     18.28 o 
   3   5   2        2.97        1.43      5.33 o 
   4   5   2      563.12      538.44     17.39 o 
   5   5   2       19.18        2.44      9.91 o 
   6   5   2      299.17      346.01     36.70 o 
   7   5   2      132.72      112.45     16.83 o 
   8   5   2      215.59      232.54     43.71 o 
   9   5   2        5.86       11.19     17.63 o 
  10   5   2       77.63       64.13     18.43 o 
  11   5   2        1.65       -4.81     14.48 o 
  12   5   2       62.58       49.77     24.04 o 
  13   5   2       43.09       39.24     17.45 o 
 -13   6   2      178.68      150.94     25.36 o 
 -12   6   2       85.76       74.73     21.97 o 
 -11   6   2       94.24       77.11     29.37 o 
 -10   6   2      107.56       96.45     20.36 o 
  -9   6   2      282.75      283.01     30.99 o 
  -8   6   2      135.30      104.68     20.29 o 
  -7   6   2      446.52      447.34     25.35 o 
  -6   6   2      356.38      310.93     19.40 o 
  -5   6   2      250.76      279.68     21.18 o 
  -4   6   2      205.43      197.82     15.39 o 
  -3   6   2      286.90      330.92     20.84 o 
  -2   6   2       56.89       48.79     10.65 o 
  -1   6   2      919.10      987.71     32.84 o 
   0   6   2      475.82      446.05     19.74 o 
   1   6   2      727.83      728.74     25.98 o 
   2   6   2      139.38      149.27     12.27 o 
   3   6   2      343.38      406.32     20.26 o 
   4   6   2       18.42       32.05     12.70 o 
   5   6   2      943.48      990.58     50.91 o 
   6   6   2      112.08      116.88     32.38 o 
   7   6   2      660.44      674.90     34.04 o 
   8   6   2        4.94        5.21     13.69 o 
   9   6   2      437.38      450.05     31.21 o 
  10   6   2       29.98       44.59     16.43 o 
  11   6   2      219.10      240.41     27.39 o 
  12   6   2        5.18        1.73     17.63 o 
 -11   7   2        6.71       33.67     18.90 o 
 -10   7   2      160.12      190.08     25.63 o 
  -9   7   2        8.63        0.65     15.20 o 
  -8   7   2      245.59      239.25     38.91 o 
  -7   7   2       19.56       35.32     26.62 o 
  -6   7   2      154.48      173.60     21.69 o 
  -5   7   2       17.58        3.12     10.73 o 
  -4   7   2      603.73      669.80     33.55 o 
  -3   7   2       39.25       23.67     11.45 o 
  -2   7   2      401.36      440.00     36.38 o 
  -1   7   2      118.56      110.02     14.19 o 
   0   7   2      176.43      208.59     19.83 o 
   1   7   2       50.55       57.34     12.27 o 
   2   7   2      569.74      556.22     28.96 o 
   3   7   2       88.88      132.81     20.32 o 
   4   7   2      273.99      290.06     37.45 o 
   5   7   2      111.56      113.98     29.49 o 
   6   7   2      127.16      171.44     21.64 o 
   7   7   2        7.97       13.40     14.78 o 
   8   7   2      273.61      270.68     29.84 o 
   9   7   2       58.78       66.28     19.71 o 
  10   7   2       90.61       96.27     21.97 o 
  -8   8   2        1.63       -0.08     16.57 o 
  -7   8   2      109.12      119.33     21.91 o 
  -5   8   2      109.48       37.88     33.28 o 
  -4   8   2        9.06        3.09     19.36 o 
  -3   8   2      258.49      186.06     36.86 o 
  -2   8   2       73.64       74.04     21.88 o 
  -1   8   2       98.65      145.96     45.82 o 
   0   8   2       82.09       41.47     30.97 o 
   1   8   2       62.64       89.01     22.97 o 
   2   8   2        5.50       -0.26     17.27 o 
   3   8   2      222.86      243.34     25.38 o 
   4   8   2       66.68       50.87     17.46 o 
   5   8   2       78.62       91.09     25.11 o 
   6   8   2       64.07       63.98     25.94 o 
   7   8   2       18.58      -15.23     15.89 o 
   8   8   2        9.96        4.38     16.99 o 
  -2   9   2       26.87       20.48     31.23 o 
   2   9   2        8.30       31.74     30.20 o 
   3   9   2        0.99      -28.67     26.11 o 
 -17   1   3       10.15       15.87     22.44 o 
 -16   1   3        3.53       -4.00     19.34 o 
 -15   1   3       49.91       73.46     23.89 o 
 -14   1   3       31.91       13.77     18.00 o 
 -13   1   3        8.57       18.82     18.17 o 
 -12   1   3      204.20      250.78     19.83 o 
 -11   1   3       97.39      113.01     11.81 o 
 -10   1   3        2.20        8.63      7.06 o 
  -9   1   3       80.54       66.10      8.88 o 
  -8   1   3       88.15       50.63     10.34 o 
  -7   1   3     1982.64     2095.60     32.21 o 
  -6   1   3       92.92       97.15      7.31 o 
  -5   1   3     1828.85     1743.79     28.39 o 
  -4   1   3      589.20      644.43     15.84 o 
  -3   1   3     3010.21     3038.73     39.16 o 
  -2   1   3     5693.98     6080.41     60.32 o 
  -1   1   3     7908.60     8589.46     74.45 o 
   0   1   3     1209.07     1221.75     16.40 o 
   1   1   3    30424.12    30097.06    304.54 o 
   2   1   3     4606.21     4896.38     46.09 o 
   3   1   3     5296.01     5531.38     52.41 o 
   4   1   3      275.65      276.79     12.71 o 
   5   1   3     3115.84     3047.54     34.47 o 
   6   1   3      910.90      920.19     19.38 o 
   7   1   3     4004.10     3856.66     43.97 o 
   8   1   3       25.56       13.43      5.32 o 
   9   1   3      697.20      649.06     16.64 o 
  10   1   3      109.24      120.01     10.56 o 
  11   1   3      438.78      392.01     19.48 o 
  12   1   3      131.88      144.55     20.84 o 
  13   1   3       74.41       51.03     15.45 o 
  14   1   3      189.52      169.53     44.79 o 
  15   1   3       55.08       47.90     22.77 o 
  16   1   3       65.75       48.63     36.86 o 
 -17   2   3       64.66       31.38     26.11 o 
 -16   2   3       82.80       69.05     56.06 o 
 -15   2   3      111.59      169.68     30.20 o 
 -14   2   3      696.41      717.09     34.39 o 
 -13   2   3      108.82      147.13     23.22 o 
 -12   2   3      944.79     1022.82     30.36 o 
 -11   2   3       38.29       70.15     15.89 o 
 -10   2   3       58.23       69.27     10.31 o 
  -9   2   3      284.85      313.09     18.55 o 
  -8   2   3     1597.77     1482.89     38.28 o 
  -7   2   3     1852.78     1878.90     42.71 o 
  -6   2   3     1877.04     1642.66     34.73 o 
  -5   2   3      129.76      160.65      9.39 o 
  -4   2   3       20.61        9.81      4.25 o 
  -3   2   3        2.71        1.61      2.73 o 
  -2   2   3     7752.80     7721.68    130.74 o 
  -1   2   3     2431.55     2406.95     26.35 o 
   0   2   3      581.39      561.83     10.27 o 
   1   2   3      975.93      904.92     13.70 o 
   2   2   3     5054.44     4990.44     48.80 o 
   3   2   3      690.70      645.96     11.88 o 
   4   2   3     4753.79     4621.11     47.43 o 
   5   2   3      994.14      922.34     16.25 o 
   6   2   3     2964.49     2691.00     33.45 o 
   7   2   3      713.75      745.73     17.57 o 
   8   2   3     1126.34     1073.98     20.30 o 
   9   2   3      635.36      652.54     22.43 o 
  10   2   3      940.39      924.36     27.31 o 
  11   2   3       16.46       15.49      9.78 o 
  12   2   3      711.98      618.51     25.90 o 
  13   2   3       79.50       71.18     16.28 o 
  14   2   3      229.84      164.16     62.97 o 
  15   2   3       67.60       67.58     37.37 o 
 -16   3   3        2.70       -6.14     21.36 o 
 -15   3   3      265.10      265.58     26.07 o 
 -14   3   3        7.68        3.27     16.00 o 
 -13   3   3     1161.88     1157.15     35.40 o 
 -12   3   3      153.45      177.22     17.51 o 
 -11   3   3      325.27      348.67     19.66 o 
 -10   3   3      116.33      146.63     15.90 o 
  -9   3   3     1853.34     1928.59     46.62 o 
  -8   3   3       73.06       72.48     10.31 o 
  -7   3   3     5384.70     5317.56     74.47 o 
  -6   3   3      753.22      705.04     20.68 o 
  -5   3   3     1151.44      971.65     19.40 o 
  -4   3   3      247.54      252.60      9.24 o 
  -3   3   3     7039.12     6994.54     66.96 o 
  -2   3   3      569.31      592.38     12.10 o 
  -1   3   3    10063.95    10000.06     91.78 o 
   0   3   3     2493.29     2642.30     31.23 o 
   1   3   3    13609.44    13665.40    121.84 o 
   2   3   3     1421.73     1405.28     20.44 o 
   3   3   3     9279.42     9287.50     87.35 o 
   4   3   3     1495.39     1483.05     26.51 o 
   5   3   3     3472.10     3500.38     40.88 o 
   6   3   3     2247.17     2335.53     35.14 o 
   7   3   3     4393.98     4458.51     65.62 o 
   8   3   3     2563.45     2669.76     55.79 o 
   9   3   3     2751.11     2714.07     50.17 o 
  10   3   3      115.31      119.95     16.50 o 
  11   3   3      283.45      274.39     21.97 o 
  12   3   3      378.80      357.14     44.69 o 
  13   3   3      322.16      286.58     25.44 o 
  14   3   3      433.50      446.81     30.81 o 
  15   3   3      177.45      173.68     61.18 o 
 -15   4   3       90.47       94.37     21.44 o 
 -14   4   3      218.37      245.98     21.66 o 
 -13   4   3       70.94      104.91     16.35 o 
 -12   4   3      280.02      279.42     20.72 o 
 -11   4   3      550.18      542.58     25.01 o 
 -10   4   3      538.61      493.05     26.54 o 
  -9   4   3      464.66      500.24     22.42 o 
  -8   4   3      466.17      431.99     23.55 o 
  -7   4   3     2072.50     2005.51     48.77 o 
  -6   4   3     1549.02     1419.28     47.61 o 
  -5   4   3     1328.69     1188.62     28.37 o 
  -4   4   3     1529.91     1420.06     25.56 o 
  -3   4   3     1609.56     1601.92     23.94 o 
  -2   4   3     1450.19     1295.25     21.34 o 
  -1   4   3     2687.52     2860.29     35.78 o 
   0   4   3     2848.20     2753.94     34.96 o 
   1   4   3      704.83      688.17     19.23 o 
   2   4   3     1603.73     1524.64     27.44 o 
   3   4   3     1013.78      954.78     18.33 o 
   4   4   3     1791.86     1947.04     28.46 o 
   5   4   3      224.10      220.44     10.02 o 
   6   4   3     1042.26     1223.82     38.20 o 
   7   4   3      212.18      211.85     18.58 o 
   8   4   3      521.71      657.41     30.11 o 
   9   4   3        4.26       23.26     12.15 o 
  10   4   3      212.35      213.51     30.76 o 
  11   4   3       97.17      111.83     18.65 o 
  12   4   3      456.42      495.58     36.69 o 
  13   4   3        8.84       18.38     15.66 o 
  14   4   3       52.21       31.17     17.29 o 
 -14   5   3        0.13        3.00     15.80 o 
 -13   5   3       96.50       87.18     16.98 o 
 -12   5   3        4.73       17.60     12.75 o 
 -11   5   3      376.57      372.96     23.05 o 
 -10   5   3        3.08       -7.56     11.48 o 
  -9   5   3      738.97      694.88     30.94 o 
  -8   5   3        3.38       19.18     10.38 o 
  -7   5   3      218.35      184.92     15.53 o 
  -6   5   3      106.88       84.69     14.63 o 
  -5   5   3     1614.69     1566.56     35.67 o 
  -4   5   3      133.31      115.79     11.58 o 
  -3   5   3     1813.35     1727.18     31.32 o 
  -2   5   3      298.81      331.71     12.45 o 
  -1   5   3      825.96      819.64     20.16 o 
   0   5   3      860.76      874.03     19.23 o 
   1   5   3     2610.49     2652.10     36.77 o 
   2   5   3     1126.22     1126.69     36.01 o 
   3   5   3     1401.02     1344.47     40.43 o 
   4   5   3      971.42      980.60     28.90 o 
   5   5   3     1556.79     1676.20     58.19 o 
   6   5   3      615.87      625.24     59.45 o 
   7   5   3     1087.32     1176.12     40.57 o 
   8   5   3      457.40      510.35     29.39 o 
   9   5   3      406.59      403.95     32.57 o 
  10   5   3      241.22      276.67     25.51 o 
  11   5   3      306.79      287.57     27.14 o 
  12   5   3      164.80      206.45     25.11 o 
  13   5   3      164.40      140.05     23.88 o 
 -13   6   3       50.28       73.30     20.62 o 
 -12   6   3        1.39       18.74     15.89 o 
 -11   6   3       88.20       45.45     18.97 o 
 -10   6   3        6.20        2.09     13.78 o 
  -9   6   3      224.33      243.51     35.19 o 
  -8   6   3        0.31        0.93     10.66 o 
  -7   6   3       87.77       90.18     13.89 o 
  -6   6   3       86.28       71.30     12.91 o 
  -5   6   3      190.19      185.72     15.66 o 
  -4   6   3      109.57      103.35     13.06 o 
  -3   6   3     1078.84     1091.07     33.25 o 
  -2   6   3       12.78       10.91      8.46 o 
  -1   6   3       42.64       25.80      8.27 o 
   0   6   3      212.41      200.21     14.59 o 
   1   6   3       21.45       24.81     10.22 o 
   2   6   3       98.38      105.46     11.20 o 
   3   6   3      197.29      175.05     24.98 o 
   4   6   3       56.90       47.31     17.79 o 
   5   6   3        1.35        7.45     11.41 o 
   6   6   3       25.69       -1.29     12.29 o 
   7   6   3       19.42        4.96     13.00 o 
   8   6   3        0.18      -13.29     12.90 o 
   9   6   3       30.22       43.02     17.21 o 
  10   6   3        0.69        4.71     15.96 o 
  11   6   3       30.06       28.30     17.90 o 
  12   6   3        0.25       -5.34     18.05 o 
 -11   7   3        0.13       -9.48     16.15 o 
 -10   7   3       14.74       49.24     18.94 o 
  -9   7   3       10.98       21.20     19.51 o 
  -8   7   3       15.83        2.32     18.94 o 
  -7   7   3        0.62        3.67     14.33 o 
  -6   7   3       10.83        1.55     11.37 o 
  -5   7   3        6.65       16.81     11.60 o 
  -4   7   3        1.56        7.38     12.35 o 
  -3   7   3      191.07      212.05     25.00 o 
  -2   7   3       86.63      122.89     18.01 o 
  -1   7   3        0.91        9.52      9.90 o 
   0   7   3        9.77        7.00     11.62 o 
   1   7   3       12.44       29.37     11.35 o 
   2   7   3        0.21        1.43     10.41 o 
   3   7   3      108.93       98.11     17.22 o 
   4   7   3        6.44        6.31     13.54 o 
   5   7   3       24.38       20.66     19.47 o 
   6   7   3       52.55       46.87     16.72 o 
   7   7   3        0.68        4.06     15.23 o 
   8   7   3       17.11        2.45     17.47 o 
   9   7   3        0.67       -9.86     15.42 o 
  10   7   3        0.98      -13.35     17.03 o 
  -8   8   3      228.18      372.18     55.29 o 
  -6   8   3      309.21      308.79     36.37 o 
  -5   8   3       31.02       36.63     21.90 o 
  -4   8   3      397.55      429.45     38.49 o 
  -3   8   3       57.45       55.38     17.57 o 
  -2   8   3      328.17      376.58     27.45 o 
  -1   8   3       35.04       53.33     20.62 o 
   0   8   3      322.71      297.21     30.95 o 
   1   8   3      115.30       97.01     26.36 o 
   2   8   3      224.05      272.06     66.04 o 
   3   8   3       98.66      121.47     19.98 o 
   4   8   3      197.06      198.43     23.95 o 
   5   8   3       32.04       24.16     16.70 o 
   6   8   3       57.63       24.07     17.96 o 
   7   8   3       83.87      128.08     24.15 o 
  -3   9   3       60.81       29.69     31.74 o 
  -2   9   3       17.18       37.88     32.76 o 
  -1   9   3       40.50       41.47     32.76 o 
   1   9   3       47.87       28.67     32.76 o 
   2   9   3       31.61        3.07     30.20 o 
 -17   0   4        1.88       32.25     31.23 o 
 -16   0   4      167.78      206.82     43.52 o 
 -15   0   4       39.05      -10.75     22.53 o 
 -14   0   4      850.40      782.25     62.46 o 
 -13   0   4        1.67       20.48     21.50 o 
 -12   0   4     1084.70     1130.88     67.06 o 
 -11   0   4       69.39       41.47     22.53 o 
 -10   0   4     1587.50     1489.66     47.87 o 
  -9   0   4      117.88      120.64     12.11 o 
  -8   0   4     1512.82     1241.68     35.63 o 
  -7   0   4      480.04      488.75     15.84 o 
  -6   0   4     6753.26     6703.38     89.57 o 
  -5   0   4     1390.68     1329.97     31.48 o 
  -4   0   4     1961.71     1981.58     31.64 o 
  -3   0   4       29.54       44.81      4.58 o 
  -2   0   4      485.45      465.25     11.50 o 
  -1   0   4     1747.56     1633.02     25.19 o 
   0   0   4    23009.83    22976.96    328.97 o 
   1   0   4     6460.99     6656.98    137.75 o 
   2   0   4     1082.35     1303.41     23.49 o 
   3   0   4      340.52      392.79     12.58 o 
   4   0   4      830.21      766.23     19.41 o 
   5   0   4      112.51       93.69     10.62 o 
   6   0   4     1652.98     1609.73     42.76 o 
   7   0   4       90.58       92.59     10.15 o 
   8   0   4      341.35      290.81     16.27 o 
   9   0   4      187.70      227.23     15.90 o 
  10   0   4      421.96      414.24     20.95 o 
  11   0   4      115.12      141.62     32.02 o 
  12   0   4      271.78      310.52     82.42 o 
  13   0   4       25.14       26.11     24.57 o 
  14   0   4      237.63      292.83     44.54 o 
  15   0   4        0.79        8.19     28.16 o 
  16   0   4      259.43      277.47     51.19 o 
 -17   1   4      106.71       96.63     27.85 o 
 -16   1   4      260.40      272.69     75.00 o 
 -15   1   4      469.79      475.16     96.76 o 
 -14   1   4      740.97      726.32     43.73 o 
 -13   1   4     1012.62     1088.59     47.94 o 
 -12   1   4     1239.62     1204.87     37.38 o 
 -11   1   4      885.69      913.10     34.51 o 
 -10   1   4     1999.70     1881.92     43.60 o 
  -9   1   4     4152.26     3970.04     68.65 o 
  -8   1   4     2735.84     2899.63     38.73 o 
  -7   1   4     7027.38     6891.60    102.27 o 
  -6   1   4     2384.85     2413.16     31.56 o 
  -5   1   4    14569.51    14610.00    139.58 o 
  -4   1   4     7009.88     7308.19     73.63 o 
  -3   1   4    13405.60    13669.70    117.17 o 
  -2   1   4     3371.09     3374.85     35.77 o 
  -1   1   4    18117.36    17872.91    150.52 o 
   0   1   4     8765.72     9408.42     90.80 o 
   1   1   4    49133.79    46470.77    418.42 o 
   2   1   4      370.66      353.72      7.91 o 
   3   1   4     5684.65     5550.88     62.04 o 
   4   1   4      542.33      635.49     12.44 o 
   5   1   4     8167.14     7848.38     74.98 o 
   6   1   4     1839.67     1958.49     29.04 o 
   7   1   4     5306.55     5109.07     60.38 o 
   8   1   4      201.77      217.37     10.42 o 
   9   1   4     1947.94     1876.48     32.47 o 
  10   1   4       82.38       68.87     13.13 o 
  11   1   4      795.27      761.27     25.68 o 
  12   1   4       24.11       15.08     10.81 o 
  13   1   4      623.99      675.08     32.39 o 
  14   1   4        1.39        7.68     26.62 o 
  15   1   4      186.55      133.10     39.42 o 
 -17   2   4       18.40        6.79     23.52 o 
 -16   2   4       13.95       30.37     21.54 o 
 -15   2   4        0.29       15.36     18.28 o 
 -14   2   4      217.97      178.76     35.84 o 
 -13   2   4       47.30       40.18     14.29 o 
 -12   2   4       67.19       71.24     20.84 o 
 -11   2   4      110.26       98.06     12.37 o 
 -10   2   4       74.83       78.52     14.43 o 
  -9   2   4      208.66      228.39     14.48 o 
  -8   2   4       42.96       43.81      8.63 o 
  -7   2   4      216.10      258.18     13.14 o 
  -6   2   4      764.34      835.65     20.92 o 
  -5   2   4       33.96       38.04      6.24 o 
  -4   2   4      239.62      222.63     10.16 o 
  -3   2   4      599.48      582.82     13.66 o 
  -2   2   4      549.06      730.79     11.87 o 
  -1   2   4     3532.92     3561.58     39.50 o 
   0   2   4     1056.62     1227.20     25.52 o 
   1   2   4       71.91      101.40      6.12 o 
   2   2   4      595.25      610.52     13.55 o 
   3   2   4     1658.87     1667.80     27.40 o 
   4   2   4       19.69       24.49      4.30 o 
   5   2   4      449.03      389.31     12.36 o 
   6   2   4      187.79      212.01     15.19 o 
   7   2   4      138.77      116.25      8.03 o 
   8   2   4     1085.98     1069.87     21.04 o 
   9   2   4      750.00      668.42     26.08 o 
  10   2   4      159.01      168.25     14.23 o 
  11   2   4       17.43        8.68     11.69 o 
  12   2   4      240.94      283.23     28.75 o 
  13   2   4      124.41      122.07     19.01 o 
  14   2   4      217.37      172.99     28.01 o 
  15   2   4       28.50       38.61     22.21 o 
 -16   3   4       25.06       -3.94     22.26 o 
 -15   3   4       13.94       32.27     16.49 o 
 -14   3   4        0.02        4.37     14.78 o 
 -13   3   4        3.40       10.25     11.57 o 
 -12   3   4        1.46      -12.36      9.27 o 
 -11   3   4      574.29      549.79     27.52 o 
 -10   3   4      216.30      263.15     19.83 o 
  -9   3   4      186.94      199.61     15.07 o 
  -8   3   4        2.68       -3.11      7.02 o 
  -7   3   4       20.32       30.01      7.91 o 
  -6   3   4      403.22      404.11     21.63 o 
  -5   3   4      856.53      940.93     22.47 o 
  -4   3   4       57.92       65.73      4.73 o 
  -3   3   4      494.59      499.93     13.01 o 
  -2   3   4      110.18      114.22      6.08 o 
  -1   3   4       49.65       85.84      7.34 o 
   0   3   4      863.13     1032.34     16.86 o 
   1   3   4      174.38      142.32     11.68 o 
   2   3   4      223.90      246.54     10.61 o 
   3   3   4      170.59      197.25     14.02 o 
   4   3   4       36.36       50.07      5.46 o 
   5   3   4      236.56      322.36     10.96 o 
   6   3   4       13.61       28.19      7.33 o 
   7   3   4       14.11       18.41      6.11 o 
   8   3   4       54.41       56.20     12.69 o 
   9   3   4       71.33       82.46     14.30 o 
  10   3   4      176.25      174.67     19.05 o 
  11   3   4      210.26      188.40     20.38 o 
  12   3   4       13.29        5.26     13.45 o 
  13   3   4        8.77        2.91     14.00 o 
  14   3   4        7.08       19.19     16.27 o 
  15   3   4        8.22       13.53     22.41 o 
 -15   4   4       45.16       41.61     18.92 o 
 -14   4   4       48.70       54.68     21.50 o 
 -13   4   4      208.00      209.50     19.54 o 
 -12   4   4      247.07      222.78     18.75 o 
 -11   4   4       20.56        4.67     11.50 o 
 -10   4   4       31.66       28.78     11.11 o 
  -9   4   4      131.75      132.01     14.20 o 
  -8   4   4     1362.21     1319.69     33.48 o 
  -7   4   4     1233.77     1130.13     35.39 o 
  -6   4   4     1583.58     1590.09     34.71 o 
  -5   4   4        4.03        3.82      6.64 o 
  -4   4   4     1060.46      918.77     39.35 o 
  -3   4   4      281.12      275.33     11.60 o 
  -2   4   4     4736.99     4812.05     52.33 o 
  -1   4   4      225.99      273.84     10.36 o 
   0   4   4     3218.43     3333.50     40.03 o 
   1   4   4       23.93       32.04      5.39 o 
   2   4   4     2150.36     2069.06     35.94 o 
   3   4   4        3.49        8.36      4.73 o 
   4   4   4     1107.91     1123.85     24.22 o 
   5   4   4      105.34       98.97      9.40 o 
   6   4   4      726.95      723.98     29.00 o 
   7   4   4      102.52       81.21     14.26 o 
   8   4   4      965.94     1067.36     37.19 o 
   9   4   4        0.91       10.22     11.63 o 
  10   4   4       42.30       47.20     14.75 o 
  11   4   4       14.56      -12.25     13.75 o 
  12   4   4       49.63       58.31     17.93 o 
  13   4   4      113.74      111.68     30.87 o 
  14   4   4      148.55      136.18     23.58 o 
 -14   5   4        1.97        2.53     13.96 o 
 -13   5   4      114.03       79.26     16.41 o 
 -12   5   4       25.96       42.82     13.98 o 
 -11   5   4      159.69      193.10     27.66 o 
 -10   5   4       41.80       23.06     13.63 o 
  -9   5   4       26.10       31.14     11.48 o 
  -8   5   4       38.22       27.93     10.68 o 
  -7   5   4     1325.76     1340.61     35.01 o 
  -6   5   4      200.95      204.81     15.18 o 
  -5   5   4      654.35      667.97     30.22 o 
  -4   5   4      370.80      381.41     18.39 o 
  -3   5   4       85.97       63.77      9.65 o 
  -2   5   4        3.25       -2.74      5.36 o 
  -1   5   4     1687.31     1578.11     28.70 o 
   0   5   4       15.19        3.16      5.60 o 
   1   5   4      924.32      876.86     22.21 o 
   2   5   4       22.50       12.22      6.93 o 
   3   5   4      228.27      229.04     13.21 o 
   4   5   4       87.69       88.80     11.53 o 
   5   5   4      230.62      248.74     20.11 o 
   6   5   4        0.73        1.55     10.28 o 
   7   5   4      174.50      178.60     19.88 o 
   8   5   4        6.27        1.21     11.18 o 
   9   5   4       59.40       48.96     15.77 o 
  10   5   4        7.33       25.29     15.43 o 
  11   5   4      110.59      164.45     22.89 o 
  12   5   4       25.93       27.93     20.93 o 
  13   5   4       29.07       38.64     20.19 o 
 -13   6   4       24.76       32.83     26.08 o 
 -12   6   4      128.33      141.87     22.86 o 
 -11   6   4       83.28       87.85     23.58 o 
 -10   6   4      193.14      181.15     21.93 o 
  -9   6   4       91.52       94.83     19.66 o 
  -8   6   4      240.88      236.18     19.21 o 
  -7   6   4       87.08      108.33     19.43 o 
  -6   6   4      358.10      343.55     20.13 o 
  -5   6   4      189.83      216.81     16.98 o 
  -4   6   4      227.11      211.99     23.14 o 
  -3   6   4        3.04       -2.49      8.59 o 
  -2   6   4      877.09      868.65     30.44 o 
  -1   6   4      318.06      296.73     28.10 o 
   0   6   4      852.58      846.05     23.68 o 
   1   6   4       60.08       61.15     10.25 o 
   2   6   4      797.41      853.58     39.03 o 
   3   6   4        1.70      -10.10      7.92 o 
   4   6   4      866.37      883.38     34.93 o 
   5   6   4       66.38       66.30     15.79 o 
   6   6   4      988.79     1032.89     40.06 o 
   7   6   4       37.10       49.21     16.15 o 
   8   6   4      569.53      595.87     33.98 o 
   9   6   4       13.63        1.09     19.81 o 
  10   6   4      427.80      485.43     34.45 o 
  11   6   4       27.16       26.53     18.85 o 
 -11   7   4       65.44       89.00     21.42 o 
 -10   7   4       42.96       46.71     22.26 o 
  -9   7   4      169.71      102.16     26.06 o 
  -8   7   4       50.51       74.44     15.68 o 
  -7   7   4       86.23       90.12     16.30 o 
  -6   7   4      111.11      120.11     44.48 o 
  -5   7   4      312.20      330.57     25.20 o 
  -4   7   4       85.34       66.39     15.80 o 
  -3   7   4      480.64      504.62     28.79 o 
  -2   7   4      111.22      111.93     17.76 o 
  -1   7   4      212.47      231.95     21.03 o 
   0   7   4       72.43       74.26     15.33 o 
   1   7   4      427.82      435.15     22.89 o 
   2   7   4       40.39       25.37     11.42 o 
   3   7   4      344.38      373.15     27.89 o 
   4   7   4       47.53       34.43     14.45 o 
   5   7   4      222.20      259.18     47.58 o 
   6   7   4        0.92       -2.38     13.64 o 
   7   7   4      229.21      247.47     25.88 o 
   8   7   4       11.52        9.64     23.07 o 
   9   7   4      121.55      103.64     22.48 o 
  10   7   4       11.81       22.07     23.15 o 
  -8   8   4       54.82      112.12     43.00 o 
  -7   8   4       14.80       29.45     23.25 o 
  -6   8   4       40.23       50.20     49.15 o 
  -5   8   4       12.47       -8.37     20.45 o 
  -4   8   4       83.11       56.94     26.21 o 
  -3   8   4       28.65       32.02     16.94 o 
  -2   8   4       51.12       65.99     17.72 o 
  -1   8   4      108.08       65.16     20.29 o 
   0   8   4       19.51       22.41     19.18 o 
   1   8   4       28.95        4.82     17.73 o 
   2   8   4       57.23       86.95     32.25 o 
   3   8   4       16.13       13.82     15.05 o 
   4   8   4      142.24      139.42     21.96 o 
   5   8   4      116.32      123.40     30.40 o 
   6   8   4       11.26        7.91     19.25 o 
   7   8   4       10.18        7.90     17.73 o 
  -3   9   4       21.61       -9.73     26.62 o 
  -2   9   4        8.84      -37.63     25.09 o 
  -1   9   4       28.23        7.17     29.69 o 
   0   9   4        2.03      -11.26     28.67 o 
   1   9   4        1.43       58.87     33.28 o 
 -17   1   5        4.07       -2.83     21.32 o 
 -16   1   5       11.56       16.49     20.55 o 
 -15   1   5        2.60        0.31     17.36 o 
 -14   1   5      205.98      251.87     79.09 o 
 -13   1   5       33.58       19.23     16.76 o 
 -12   1   5      485.78      509.11     35.06 o 
 -11   1   5       41.79       48.38     15.20 o 
 -10   1   5      460.56      416.38     20.95 o 
  -9   1   5        0.22       -2.42      6.03 o 
  -8   1   5     1509.55     1597.38     31.17 o 
  -7   1   5      651.28      619.51     13.70 o 
  -6   1   5     4828.14     5249.58     51.85 o 
  -5   1   5        3.86        2.16      2.72 o 
  -4   1   5     2838.33     2636.56     28.59 o 
  -3   1   5      599.93      587.47     12.72 o 
  -2   1   5     1971.71     1848.18     21.18 o 
  -1   1   5     1644.43     1885.11     21.31 o 
   0   1   5     8092.14     8004.83     79.48 o 
   1   1   5      918.48     1021.04     16.87 o 
   2   1   5      607.65      618.45     13.97 o 
   3   1   5      241.84      218.48      7.38 o 
   4   1   5      612.27      622.87     12.77 o 
   5   1   5        8.93        1.56      4.01 o 
   6   1   5      889.98      948.32     18.22 o 
   7   1   5      315.00      295.52     11.18 o 
   8   1   5      347.22      369.73     13.06 o 
   9   1   5       42.47       49.37      7.75 o 
  10   1   5       85.09       95.72      9.49 o 
  11   1   5       29.47       30.18     10.64 o 
  12   1   5      105.65      130.25     26.82 o 
  13   1   5      187.92      188.81     25.94 o 
  14   1   5        2.14       -7.17     25.60 o 
  15   1   5       90.08       99.32     39.42 o 
 -17   2   5       26.61       58.43     24.22 o 
 -16   2   5        4.84        2.79     19.66 o 
 -15   2   5      219.99      194.49     31.48 o 
 -14   2   5        0.55      -22.24     14.83 o 
 -13   2   5      737.69      692.38     32.31 o 
 -12   2   5       83.78       88.01     12.93 o 
 -11   2   5        8.89        5.79     13.48 o 
 -10   2   5       97.02      126.07     12.56 o 
  -9   2   5     1697.99     1663.33     35.13 o 
  -8   2   5        6.91       -6.48      6.72 o 
  -7   2   5     2675.64     2581.72     62.29 o 
  -6   2   5      813.32      798.36     20.78 o 
  -5   2   5     2129.19     1945.67     33.46 o 
  -4   2   5     1452.99     1710.14     20.97 o 
  -3   2   5     4209.28     4141.27     41.72 o 
  -2   2   5     1266.90     1295.88     19.54 o 
  -1   2   5     2587.11     2589.47     31.24 o 
   0   2   5     2763.18     2766.29     34.81 o 
   1   2   5     4937.26     4800.16     54.07 o 
   2   2   5      513.61      545.91     13.57 o 
   3   2   5     5209.45     5310.57     53.56 o 
   4   2   5       11.72       16.08      4.25 o 
   5   2   5     2445.06     2321.15     30.39 o 
   6   2   5        9.45        5.32      4.83 o 
   7   2   5     1984.15     2036.64     32.61 o 
   8   2   5      852.07      859.39     19.39 o 
   9   2   5     1449.13     1552.42     30.59 o 
  10   2   5        6.02        0.07      9.90 o 
  11   2   5      582.51      583.92     54.11 o 
  12   2   5        8.94        2.95     12.89 o 
  13   2   5      456.74      413.28     28.23 o 
  14   2   5       56.98       78.31     40.70 o 
  15   2   5       29.86       51.00     27.90 o 
 -16   3   5      225.90      216.58     34.04 o 
 -15   3   5        2.11       -1.18     15.26 o 
 -14   3   5      829.31      810.04     37.75 o 
 -13   3   5      114.41      120.91     15.70 o 
 -12   3   5     1206.24     1305.53     42.73 o 
 -11   3   5      480.43      460.27     26.05 o 
 -10   3   5     1007.53     1057.85     49.21 o 
  -9   3   5       80.28       73.34     11.15 o 
  -8   3   5     3851.69     3979.63     62.29 o 
  -7   3   5     1424.47     1450.93     32.66 o 
  -6   3   5     4065.06     3978.44     64.29 o 
  -5   3   5     1891.55     1888.64     28.12 o 
  -4   3   5     2290.64     2074.21     25.78 o 
  -3   3   5     1168.47     1155.53     17.83 o 
  -2   3   5     4499.07     4385.44     52.23 o 
  -1   3   5     3104.63     3087.47     35.45 o 
   0   3   5     2422.28     2311.59     28.71 o 
   1   3   5      922.96      945.87     16.90 o 
   2   3   5     4141.52     4156.53     48.72 o 
   3   3   5       15.32        9.92      3.90 o 
   4   3   5      260.31      242.87      9.33 o 
   5   3   5      389.26      381.15     15.85 o 
   6   3   5     1281.88     1174.42     24.25 o 
   7   3   5      300.94      300.55     16.38 o 
   8   3   5     1670.27     1713.83     76.10 o 
   9   3   5        1.84       -4.06      9.47 o 
  10   3   5      106.90      116.96     16.90 o 
  11   3   5        6.61        4.64     12.32 o 
  12   3   5      217.92      259.97     24.10 o 
  13   3   5      116.45      157.44     21.88 o 
  14   3   5      150.45      138.22     22.90 o 
 -15   4   5       49.66       70.06     20.12 o 
 -14   4   5        0.42       17.62     13.68 o 
 -13   4   5      289.06      288.83     21.86 o 
 -12   4   5       23.91       28.28     13.71 o 
 -11   4   5      507.85      495.56     24.68 o 
 -10   4   5        0.61        5.73      9.72 o 
  -9   4   5      849.57      861.93     28.45 o 
  -8   4   5        3.14       13.06      9.01 o 
  -7   4   5     3436.70     3503.72     58.49 o 
  -6   4   5       90.80       80.89     10.73 o 
  -5   4   5     3437.07     3356.53     54.43 o 
  -4   4   5        1.34        2.21      5.32 o 
  -3   4   5     5777.94     5697.15     59.83 o 
  -2   4   5       54.88       61.71      6.26 o 
  -1   4   5     5569.98     5518.23     58.80 o 
   0   4   5        6.77        4.24      4.57 o 
   1   4   5     3724.91     3829.51     47.01 o 
   2   4   5       29.85       23.97      6.54 o 
   3   4   5     2946.20     2825.82     42.41 o 
   4   4   5       23.87       35.25      7.51 o 
   5   4   5     2512.01     2337.06     39.87 o 
   6   4   5       29.05       17.27      8.74 o 
   7   4   5      634.90      516.55     33.06 o 
   8   4   5       69.98       81.16     15.04 o 
   9   4   5      520.23      499.43     35.11 o 
  10   4   5       15.53        3.45     12.66 o 
  11   4   5      525.19      560.38     68.09 o 
  12   4   5        7.63       10.55     14.51 o 
  13   4   5       67.49       30.03     17.34 o 
  14   4   5       65.41       71.37     20.60 o 
 -14   5   5       96.13       67.94     16.89 o 
 -13   5   5       40.26       27.77     13.51 o 
 -12   5   5      354.16      406.83     56.51 o 
 -11   5   5       34.74       21.84     13.69 o 
 -10   5   5      658.78      716.91     44.19 o 
  -9   5   5       47.19       46.04     19.35 o 
  -8   5   5      246.34      297.46     33.92 o 
  -7   5   5      438.53      498.49     27.89 o 
  -6   5   5     1063.09     1079.40     36.36 o 
  -5   5   5      260.91      277.95     25.79 o 
  -4   5   5      778.14      820.64     30.81 o 
  -3   5   5      568.68      573.11     30.95 o 
  -2   5   5      593.07      604.84     16.18 o 
  -1   5   5      394.33      387.07     17.30 o 
   0   5   5      787.89      820.37     21.72 o 
   1   5   5      525.30      512.30     18.04 o 
   2   5   5      660.25      686.67     29.44 o 
   3   5   5      204.15      235.56     20.79 o 
   4   5   5      157.50      153.42     14.78 o 
   5   5   5      201.68      182.96     18.32 o 
   6   5   5      464.49      460.92     26.87 o 
   7   5   5        1.30       -5.41     11.71 o 
   8   5   5       78.43       50.65     18.33 o 
   9   5   5       16.21       19.23     14.27 o 
  10   5   5       51.95       56.33     17.63 o 
  11   5   5       17.97       17.67     15.53 o 
  12   5   5       40.02       11.28     17.60 o 
 -13   6   5       15.55       31.18     18.66 o 
 -12   6   5        0.02       -6.29     15.53 o 
 -11   6   5        3.26       -3.74     14.67 o 
 -10   6   5       23.90       19.42     14.62 o 
  -9   6   5       20.53       28.97     12.53 o 
  -8   6   5      134.49      112.92     20.48 o 
  -7   6   5       64.83       57.77     12.50 o 
  -6   6   5       82.90       85.99     13.73 o 
  -5   6   5        1.52       -8.18      8.67 o 
  -4   6   5        2.31       -9.41     10.32 o 
  -3   6   5      203.35      139.66     18.24 o 
  -2   6   5      110.80      126.38     13.86 o 
  -1   6   5       57.64       44.18     10.56 o 
   0   6   5      483.89      504.99     21.02 o 
   1   6   5       37.19       34.45      9.19 o 
   2   6   5      111.19      118.80     12.49 o 
   3   6   5      163.86      154.64     15.39 o 
   4   6   5       54.98       57.79     14.59 o 
   5   6   5      125.58       72.24     16.34 o 
   6   6   5      167.63      183.42     21.67 o 
   7   6   5       79.56       51.84     16.02 o 
   8   6   5       99.33      124.07     21.19 o 
   9   6   5      105.26      121.75     22.00 o 
  10   6   5       86.14       81.58     19.57 o 
  11   6   5        5.22       -1.93     17.11 o 
 -11   7   5       46.86       37.12     22.44 o 
 -10   7   5        0.68        8.86     21.17 o 
  -9   7   5       56.32       36.27     15.08 o 
  -8   7   5        2.33        0.04     14.28 o 
  -7   7   5       38.78       27.93     15.27 o 
  -6   7   5        0.55       -5.55     13.38 o 
  -5   7   5       39.88       54.74     24.62 o 
  -4   7   5        1.33      -17.21     11.48 o 
  -3   7   5        7.20       -2.94     11.64 o 
  -2   7   5        0.36       11.04     12.75 o 
  -1   7   5        0.06        4.16     12.90 o 
   0   7   5       54.65       47.62     16.53 o 
   1   7   5        0.16      -14.44      9.63 o 
   2   7   5       10.64       -2.02      9.96 o 
   3   7   5        2.28       -9.37     11.56 o 
   4   7   5        0.39       18.06     14.26 o 
   5   7   5       58.05       34.76     16.42 o 
   6   7   5      106.01      104.65     29.51 o 
   7   7   5       14.05       35.93     17.69 o 
   8   7   5       42.52       56.50     19.11 o 
   9   7   5        4.77        3.84     17.93 o 
  -8   8   5       61.45       45.05     31.48 o 
  -7   8   5      167.48      199.22     50.68 o 
  -6   8   5       26.02       23.68     16.87 o 
  -5   8   5      161.05      185.46     23.65 o 
  -4   8   5       73.67       77.05     18.34 o 
  -3   8   5      100.13      126.11     21.04 o 
  -2   8   5       49.69       50.52     16.69 o 
  -1   8   5       46.18       42.85     29.89 o 
   0   8   5      121.36      151.09     35.58 o 
   1   8   5       32.43       24.06     26.11 o 
   2   8   5      102.84      129.43     25.88 o 
   3   8   5       23.15       19.64     15.72 o 
   4   8   5       17.02        9.27     16.68 o 
   5   8   5        1.51       -1.54     15.56 o 
   6   8   5       60.27       60.56     20.38 o 
  -2   9   5       49.77       66.08     26.03 o 
  -1   9   5        5.71       25.94     22.30 o 
   0   9   5       93.62      115.70     40.44 o 
 -17   0   6       16.13      -20.48     25.60 o 
 -16   0   6      125.62      205.80     43.52 o 
 -15   0   6      271.28      270.82     44.54 o 
 -14   0   6      663.34      786.34     64.50 o 
 -13   0   6      605.31      678.83     55.80 o 
 -12   0   6      367.78      379.35     41.47 o 
 -11   0   6      714.73      897.43     56.31 o 
 -10   0   6     1092.12     1088.88     37.13 o 
  -9   0   6     2379.71     2488.02     65.28 o 
  -8   0   6     1507.57     1447.68     31.05 o 
  -7   0   6     1280.48     1339.00     28.45 o 
  -6   0   6     1365.18     1082.52     31.67 o 
  -5   0   6     2932.12     3043.68     47.12 o 
  -4   0   6      634.65      680.95     17.02 o 
  -3   0   6     2970.06     2582.60     40.09 o 
  -2   0   6     2324.64     2368.66     56.31 o 
  -1   0   6      781.70      884.00     19.46 o 
   0   0   6     2095.93     2104.75     44.44 o 
   1   0   6     4421.55     4052.00     57.49 o 
   2   0   6     2490.04     2474.59     40.23 o 
   3   0   6      163.40      125.77     11.78 o 
   4   0   6     4155.83     3964.63     61.06 o 
   5   0   6     1574.30     1466.63     31.81 o 
   6   0   6     1133.85     1186.71     29.55 o 
   7   0   6     4136.16     4307.87     70.73 o 
   8   0   6      997.48      998.06     42.30 o 
   9   0   6      837.22      915.53     29.84 o 
  10   0   6      827.83      806.92     30.67 o 
  11   0   6      918.44      952.06     33.13 o 
  12   0   6      223.81      228.69     30.46 o 
  13   0   6      744.76      953.75     68.09 o 
 -17   1   6       38.28       37.55     24.78 o 
 -16   1   6      251.83      240.66     43.00 o 
 -15   1   6      259.47      261.22     31.83 o 
 -14   1   6     1271.53     1314.26     57.08 o 
 -13   1   6      250.65      315.01     30.19 o 
 -12   1   6      471.88      529.01     77.30 o 
 -11   1   6      157.77      192.61     17.21 o 
 -10   1   6     1375.23     1483.35     32.69 o 
  -9   1   6      243.85      257.68     14.04 o 
  -8   1   6     3798.35     3869.49     48.31 o 
  -7   1   6      270.27      279.83      9.20 o 
  -6   1   6     6024.10     6041.56     59.08 o 
  -5   1   6      247.82      252.12      9.39 o 
  -4   1   6     1017.73      863.12     13.86 o 
  -3   1   6     1744.82     1812.61     22.02 o 
  -2   1   6     2942.50     2717.47     29.32 o 
  -1   1   6      697.06      758.98     12.02 o 
   0   1   6     8017.81     7967.73     80.40 o 
   1   1   6      901.11     1007.61     17.61 o 
   2   1   6     5297.90     5256.72     56.98 o 
   3   1   6      328.53      303.10     16.90 o 
   4   1   6      663.11      578.30     12.86 o 
   5   1   6       14.50        5.26      4.37 o 
   6   1   6     2732.72     2640.35     34.54 o 
   7   1   6        3.94       -3.07      5.10 o 
   8   1   6     1427.17     1558.69     32.79 o 
   9   1   6      176.37      210.12     11.62 o 
  10   1   6      235.08      248.44     13.00 o 
  11   1   6       69.10       50.89     11.69 o 
  12   1   6      291.96      344.17     24.21 o 
  13   1   6      125.54      121.27     22.98 o 
  14   1   6       46.52       32.76     30.72 o 
  15   1   6        2.02       -8.70     29.18 o 
 -17   2   6        0.97       -5.95     24.57 o 
 -16   2   6      133.64      167.12     30.19 o 
 -15   2   6        0.88        4.36     20.99 o 
 -14   2   6      258.08      300.62     45.56 o 
 -13   2   6       47.10       52.60     15.03 o 
 -12   2   6      649.74      684.46     56.71 o 
 -11   2   6       31.07       22.07      9.63 o 
 -10   2   6      422.98      439.13     19.63 o 
  -9   2   6      348.72      422.02     18.26 o 
  -8   2   6     2291.89     2288.21     41.38 o 
  -7   2   6       14.09       11.96      6.46 o 
  -6   2   6      966.64      792.29     21.05 o 
  -5   2   6      895.34      808.71     16.77 o 
  -4   2   6      394.83      326.09      8.49 o 
  -3   2   6     2088.96     2154.50     25.81 o 
  -2   2   6     4425.86     4367.86     44.42 o 
  -1   2   6      609.09      618.92     13.82 o 
   0   2   6      507.36      482.60     12.53 o 
   1   2   6     5150.42     5151.57     58.27 o 
   2   2   6     2454.33     2438.07     34.01 o 
   3   2   6     2363.18     2164.58     27.38 o 
   4   2   6     1535.24     1596.14     23.45 o 
   5   2   6     2888.25     2716.54     34.63 o 
   6   2   6      749.87      826.64     17.73 o 
   7   2   6     1556.55     1505.25     28.98 o 
   8   2   6      629.00      618.81     23.00 o 
   9   2   6     1525.06     1513.91     56.68 o 
  10   2   6      393.66      445.57     25.25 o 
  11   2   6      292.60      354.72     29.79 o 
  12   2   6       25.00       44.98     15.52 o 
  13   2   6      301.28      339.18     26.56 o 
  14   2   6       74.79      104.98     25.79 o 
 -16   3   6       39.60       54.21     24.97 o 
 -15   3   6       32.61       13.64     21.68 o 
 -14   3   6       15.98      -13.27     13.37 o 
 -13   3   6       16.85       26.40     14.10 o 
 -12   3   6       40.83       42.45     14.25 o 
 -11   3   6        8.81       16.80     10.08 o 
 -10   3   6      637.73      645.06     24.17 o 
  -9   3   6       14.75       27.78      9.52 o 
  -8   3   6        0.24        2.22      9.46 o 
  -7   3   6       23.03       22.09      7.62 o 
  -6   3   6        0.49        2.02      6.45 o 
  -5   3   6        5.99        0.41      4.55 o 
  -4   3   6     1730.23     1857.18     24.40 o 
  -3   3   6        0.71        0.13      3.55 o 
  -2   3   6       11.95       13.36      4.04 o 
  -1   3   6       87.51      118.16      6.43 o 
   0   3   6       56.16       58.81      7.01 o 
   1   3   6       60.13       42.31      7.03 o 
   2   3   6       97.17      138.80     11.73 o 
   3   3   6       58.24       72.36      9.85 o 
   4   3   6       51.84       26.66      6.48 o 
   5   3   6       59.06       33.90      7.07 o 
   6   3   6        1.03        4.62      6.17 o 
   7   3   6       30.96       22.79      7.35 o 
   8   3   6       78.25       89.04     15.17 o 
   9   3   6        8.29        1.18     10.49 o 
  10   3   6        1.05       -3.83     12.85 o 
  11   3   6       75.22       47.28     16.73 o 
  12   3   6        1.65       -0.11     12.63 o 
  13   3   6        4.95       11.88     15.66 o 
  14   3   6        0.08      -16.07     15.80 o 
 -15   4   6       50.47       41.59     19.38 o 
 -14   4   6       41.16       46.89     15.54 o 
 -13   4   6      280.75      261.51     24.30 o 
 -12   4   6       11.48       12.12     13.06 o 
 -11   4   6      403.87      400.98     31.11 o 
 -10   4   6        0.50        1.89      9.41 o 
  -9   4   6      300.69      298.99     18.70 o 
  -8   4   6        3.35       20.04      8.89 o 
  -7   4   6     1335.15     1331.04     46.11 o 
  -6   4   6       31.85       29.76      8.83 o 
  -5   4   6      492.71      513.62     26.68 o 
  -4   4   6      114.50      132.47     15.45 o 
  -3   4   6      356.36      335.81     12.02 o 
  -2   4   6       87.10       88.91      6.93 o 
  -1   4   6      825.21      815.04     18.48 o 
   0   4   6       22.09       22.18      6.37 o 
   1   4   6        1.65       -7.80      5.20 o 
   2   4   6      102.06      102.87      9.30 o 
   3   4   6       77.17       79.14     12.05 o 
   4   4   6       20.68       33.37      7.62 o 
   5   4   6       12.17       14.84      7.00 o 
   6   4   6       67.06       96.64     12.38 o 
   7   4   6      130.30      139.99     18.05 o 
   8   4   6       47.19       36.88     13.55 o 
   9   4   6        4.27       -1.97     11.50 o 
  10   4   6        0.02       -0.86     12.44 o 
  11   4   6        4.58       20.86     21.99 o 
  12   4   6       15.05       21.63     16.79 o 
  13   4   6       42.13       46.28     19.20 o 
 -14   5   6       80.50       78.55     17.68 o 
 -13   5   6       74.50       52.81     17.71 o 
 -12   5   6       75.96       45.76     17.71 o 
 -11   5   6      191.72      210.65     19.73 o 
 -10   5   6       52.01       60.03     13.67 o 
  -9   5   6       65.23       63.65     14.41 o 
  -8   5   6      490.75      512.02     23.58 o 
  -7   5   6      352.61      371.67     21.28 o 
  -6   5   6      833.95      898.43     28.07 o 
  -5   5   6      830.76      880.57     30.96 o 
  -4   5   6       57.28       61.82     10.26 o 
  -3   5   6      703.79      650.22     22.21 o 
  -2   5   6      121.44      143.94     19.50 o 
  -1   5   6      327.38      313.62     15.68 o 
   0   5   6     1498.76     1608.83     43.90 o 
   1   5   6      946.29      889.89     23.35 o 
   2   5   6      215.86      219.36     13.25 o 
   3   5   6      737.59      704.59     21.55 o 
   4   5   6      192.43      215.52     23.86 o 
   5   5   6      499.04      531.14     23.54 o 
   6   5   6      426.97      449.79     27.07 o 
   7   5   6       86.21      145.50     19.38 o 
   8   5   6      293.58      284.65     38.61 o 
   9   5   6       54.17       18.43     14.48 o 
  10   5   6      229.08      263.76     26.46 o 
  11   5   6      155.73      162.54     23.54 o 
  12   5   6      102.06      108.53     22.93 o 
 -13   6   6      161.67      188.55     25.29 o 
 -12   6   6       83.42       76.41     20.76 o 
 -11   6   6      169.49      176.73     20.69 o 
 -10   6   6      107.62      105.00     18.84 o 
  -9   6   6      255.02      287.07     21.34 o 
  -8   6   6       82.56       78.13     14.49 o 
  -7   6   6      424.78      471.59     23.93 o 
  -6   6   6       85.95      125.02     17.86 o 
  -5   6   6      775.66      773.39     51.97 o 
  -4   6   6       27.07       23.65     12.44 o 
  -3   6   6      618.73      669.77     31.23 o 
  -2   6   6       58.28       60.38     14.02 o 
  -1   6   6      938.50     1000.87     30.02 o 
   0   6   6      242.54      220.06     14.48 o 
   1   6   6      845.32      879.96     29.07 o 
   2   6   6       78.54       82.78     11.30 o 
   3   6   6      677.28      655.86     36.28 o 
   4   6   6       91.91      100.94     17.13 o 
   5   6   6      849.10      778.24     35.56 o 
   6   6   6      264.17      246.34     29.30 o 
   7   6   6      314.84      300.76     40.36 o 
   8   6   6       62.85       90.23     25.25 o 
   9   6   6      366.94      341.36     53.91 o 
  10   6   6       98.01      116.32     23.32 o 
  11   6   6      105.49       94.30     23.11 o 
 -11   7   6      160.13      170.64     25.00 o 
 -10   7   6      107.58      103.35     24.24 o 
  -9   7   6      120.86      104.20     34.45 o 
  -8   7   6      138.26      177.02     23.13 o 
  -7   7   6      232.20      251.48     25.06 o 
  -6   7   6      222.01      263.32     24.93 o 
  -5   7   6      405.69      411.06     28.59 o 
  -4   7   6      319.32      355.73     35.70 o 
  -3   7   6      261.12      257.35     23.21 o 
  -2   7   6      504.55      512.71     30.04 o 
  -1   7   6      380.43      445.24     28.52 o 
   0   7   6      436.49      497.91     27.98 o 
   1   7   6      289.24      325.11     21.16 o 
   2   7   6      307.15      287.63     36.06 o 
   3   7   6      175.39      187.38     21.04 o 
   4   7   6      447.58      437.61     29.15 o 
   5   7   6      120.29      163.19     22.22 o 
   6   7   6      326.14      304.99     28.08 o 
   7   7   6       77.73       90.28     21.87 o 
   8   7   6      158.88      127.06     23.63 o 
   9   7   6       46.55       51.81     18.86 o 
  -8   8   6       45.19       53.74     26.59 o 
  -7   8   6       53.96       63.73     20.34 o 
  -6   8   6       78.76       79.69     20.17 o 
  -5   8   6       98.24       66.90     18.24 o 
  -4   8   6       29.46       17.20     17.42 o 
  -3   8   6      117.49      114.53     20.65 o 
  -2   8   6      114.28      149.91     22.14 o 
  -1   8   6       53.32       21.07     15.83 o 
   0   8   6       53.19       58.91     31.23 o 
   1   8   6       80.40       51.32     21.52 o 
   2   8   6       17.20       30.59     19.93 o 
   3   8   6      163.99       93.38     26.88 o 
   4   8   6       80.70       43.97     17.90 o 
   5   8   6       35.08       17.74     17.99 o 
   6   8   6       11.71        5.78     17.81 o 
 -17   1   7       35.77       29.33     23.09 o 
 -16   1   7        2.01        9.05     21.54 o 
 -15   1   7      117.54      128.87     56.31 o 
 -14   1   7        0.67       13.05     16.65 o 
 -13   1   7      203.55      247.97     32.00 o 
 -12   1   7       90.70       81.54     19.14 o 
 -11   1   7      891.10      849.13     30.71 o 
 -10   1   7      196.29      128.27     11.90 o 
  -9   1   7      443.26      452.50     17.67 o 
  -8   1   7       11.39       21.79      6.74 o 
  -7   1   7     1135.62     1203.69     20.64 o 
  -6   1   7       88.57      106.76      6.23 o 
  -5   1   7     3379.47     3322.65     36.56 o 
  -4   1   7     2146.84     2330.88     27.81 o 
  -3   1   7     1351.12     1391.06     19.16 o 
  -2   1   7      180.21      186.66      9.03 o 
  -1   1   7     1409.66     1541.79     20.02 o 
   0   1   7      214.70      218.14      6.94 o 
   1   1   7     4919.74     5148.61     67.88 o 
   2   1   7      382.31      421.11     10.22 o 
   3   1   7        3.50        7.79      3.87 o 
   4   1   7       18.00       11.16      4.42 o 
   5   1   7      753.78      695.49     16.06 o 
   6   1   7      251.17      265.91     11.71 o 
   7   1   7      709.17      666.09     17.11 o 
   8   1   7       75.73       76.59      8.64 o 
   9   1   7       32.49       26.56      8.63 o 
  10   1   7       67.33       48.24     12.30 o 
  11   1   7      284.22      289.63     18.80 o 
  12   1   7       52.10       57.22     15.52 o 
  13   1   7       18.64       35.94     19.54 o 
  14   1   7       77.92       47.70     21.90 o 
 -17   2   7        1.50       29.79     23.86 o 
 -16   2   7      122.63      133.49     28.95 o 
 -15   2   7       37.31       37.29     24.32 o 
 -14   2   7      625.63      636.72     42.40 o 
 -13   2   7       15.86       10.58     17.66 o 
 -12   2   7      243.49      301.08     22.90 o 
 -11   2   7      322.76      320.26     25.41 o 
 -10   2   7      110.75      129.48     14.69 o 
  -9   2   7      125.20       93.26     11.32 o 
  -8   2   7     3075.10     2917.64     48.99 o 
  -7   2   7        1.08        2.08      6.19 o 
  -6   2   7     2369.41     2296.25     32.97 o 
  -5   2   7     1707.80     1788.03     23.60 o 
  -4   2   7     1856.05     1737.94     23.51 o 
  -3   2   7     1064.25     1180.55     23.69 o 
  -2   2   7     6959.39     7300.18     69.36 o 
  -1   2   7      311.54      325.19     12.02 o 
   0   2   7     5770.20     5739.29     64.08 o 
   1   2   7      827.47      922.99     18.84 o 
   2   2   7    13804.29    13442.91    134.29 o 
   3   2   7      100.18      124.91     10.55 o 
   4   2   7     3039.67     2867.80     40.79 o 
   5   2   7        0.46       -1.09      5.21 o 
   6   2   7     2387.17     2261.32     36.74 o 
   7   2   7     1075.14     1009.15     27.27 o 
   8   2   7     1458.07     1432.33     30.01 o 
   9   2   7      338.46      328.14     19.30 o 
  10   2   7      863.81      865.67     33.86 o 
  11   2   7       10.16       25.49     13.46 o 
  12   2   7      236.97      256.30     23.75 o 
  13   2   7      161.15      160.53     21.92 o 
  14   2   7       47.44       13.40     33.28 o 
 -16   3   7       20.51       10.46     22.30 o 
 -15   3   7      108.84      109.92     46.33 o 
 -14   3   7       54.01      115.68     48.89 o 
 -13   3   7      945.43      975.52     39.49 o 
 -12   3   7       27.13       23.03     12.71 o 
 -11   3   7      235.59      227.95     28.56 o 
 -10   3   7      128.94      103.14     13.00 o 
  -9   3   7      522.68      504.08     21.20 o 
  -8   3   7        7.89        9.71      7.67 o 
  -7   3   7     1341.31     1302.17     30.92 o 
  -6   3   7      126.00      142.37     16.70 o 
  -5   3   7      645.79      532.19     14.33 o 
  -4   3   7       77.48       73.31      8.55 o 
  -3   3   7     1127.84     1070.41     17.98 o 
  -2   3   7       33.96       25.93      4.53 o 
  -1   3   7     2470.71     2248.69     30.81 o 
   0   3   7      217.76      211.05     13.81 o 
   1   3   7     1078.87      985.82     29.71 o 
   2   3   7       36.83       36.89      6.50 o 
   3   3   7     1521.17     1539.40     28.41 o 
   4   3   7       18.78       22.91      6.57 o 
   5   3   7     1090.22     1051.61     24.03 o 
   6   3   7        0.58       -0.82      6.38 o 
   7   3   7      972.37     1003.07     25.08 o 
   8   3   7       20.65       46.33     13.00 o 
   9   3   7      577.35      629.24     30.41 o 
  10   3   7       63.59       34.65     14.41 o 
  11   3   7      187.39      181.99     21.18 o 
  12   3   7       44.53       38.89     16.26 o 
  13   3   7      324.65      309.82     27.71 o 
  14   3   7       23.33       24.65     18.52 o 
 -15   4   7        0.77        6.13     17.00 o 
 -14   4   7      256.32      268.52     26.48 o 
 -13   4   7       23.53        5.69     14.88 o 
 -12   4   7      891.49      989.53     34.21 o 
 -11   4   7        1.14        3.88     13.95 o 
 -10   4   7     1550.27     1428.83     41.23 o 
  -9   4   7       16.00       -0.49      9.02 o 
  -8   4   7     2028.12     1958.98     42.53 o 
  -7   4   7        0.01       -5.26      7.42 o 
  -6   4   7     3522.91     3535.17     58.46 o 
  -5   4   7        3.31        4.02      7.09 o 
  -4   4   7     3318.80     3232.05     45.05 o 
  -3   4   7      246.78      209.65     10.11 o 
  -2   4   7     3325.20     3254.25     49.03 o 
  -1   4   7       61.30       88.74      9.53 o 
   0   4   7     3339.72     3395.45     47.59 o 
   1   4   7      115.65      113.67     11.62 o 
   2   4   7     2283.83     2352.35     38.60 o 
   3   4   7       31.49       22.44      7.41 o 
   4   4   7     1353.77     1446.46     33.33 o 
   5   4   7      184.62      190.34     14.18 o 
   6   4   7      604.79      676.19     29.12 o 
   7   4   7      537.07      599.73     29.93 o 
   8   4   7      404.46      421.42     26.78 o 
   9   4   7      207.60      209.60     22.15 o 
  10   4   7      201.56      274.54     24.92 o 
  11   4   7      100.94       73.35     18.99 o 
  12   4   7      118.29      161.48     30.36 o 
  13   4   7       83.13       58.91     20.46 o 
 -14   5   7       26.87       17.47     16.84 o 
 -13   5   7      117.92       96.02     21.08 o 
 -12   5   7       49.34       68.51     15.62 o 
 -11   5   7      101.51       68.76     15.66 o 
 -10   5   7      171.10      191.37     20.32 o 
  -9   5   7      102.12       83.06     17.36 o 
  -8   5   7       87.56       84.37     20.39 o 
  -7   5   7       71.98       70.27     12.49 o 
  -6   5   7      432.49      453.72     28.19 o 
  -5   5   7      141.64      176.66     17.73 o 
  -4   5   7       98.44       96.29     14.82 o 
  -3   5   7       29.28       31.13     11.25 o 
  -2   5   7      330.06      384.82     21.50 o 
  -1   5   7       74.94       70.12      9.91 o 
   0   5   7        0.00       -8.83      5.89 o 
   1   5   7       32.46       46.14      8.76 o 
   2   5   7        6.50        7.48      7.40 o 
   3   5   7        3.67       20.61      8.18 o 
   4   5   7       26.33       22.07      8.71 o 
   5   5   7       63.37       92.50     19.73 o 
   6   5   7      169.22      213.93     27.74 o 
   7   5   7       27.18       30.69     14.10 o 
   8   5   7       62.35       40.19     17.07 o 
   9   5   7       46.81       49.38     17.49 o 
  10   5   7        4.31       15.43     15.83 o 
  11   5   7       33.21       40.11     19.99 o 
  12   5   7       28.46       18.50     18.38 o 
 -13   6   7        8.45       21.33     18.29 o 
 -12   6   7       51.43       48.00     19.36 o 
 -11   6   7        0.97        9.69     13.97 o 
 -10   6   7      108.48       67.29     15.59 o 
  -9   6   7        9.39       -7.54     11.51 o 
  -8   6   7      179.39      160.79     20.27 o 
  -7   6   7      117.81      134.56     19.22 o 
  -6   6   7       26.67       36.42     15.07 o 
  -5   6   7        1.11       -5.01     11.73 o 
  -4   6   7      337.15      379.09     25.39 o 
  -3   6   7       17.88       -0.11     11.48 o 
  -2   6   7      801.78      814.31     49.52 o 
  -1   6   7      189.34      208.16     16.39 o 
   0   6   7        1.12       10.99      8.83 o 
   1   6   7        8.69        9.45      9.04 o 
   2   6   7      192.14      207.52     15.12 o 
   3   6   7        5.06       -1.54      8.60 o 
   4   6   7      148.44      155.11     16.46 o 
   5   6   7        0.25        6.99     12.80 o 
   6   6   7       42.70       38.12     14.20 o 
   7   6   7       12.91       -8.90     14.65 o 
   8   6   7       66.60       76.97     19.60 o 
   9   6   7        2.79      -11.57     15.32 o 
  10   6   7        2.42        7.96     18.25 o 
 -11   7   7       11.28        9.03     17.53 o 
 -10   7   7       45.86       38.39     29.08 o 
  -9   7   7       27.92       37.74     17.80 o 
  -8   7   7        6.30        7.62     14.23 o 
  -7   7   7       25.72        7.54     14.66 o 
  -6   7   7        9.90       20.64     14.56 o 
  -5   7   7      129.26      115.62     26.53 o 
  -4   7   7        9.44       13.57     14.58 o 
  -3   7   7       98.89       59.80     16.84 o 
  -2   7   7       73.41       86.92     23.92 o 
  -1   7   7      221.30      170.93     20.61 o 
   0   7   7      115.27      121.03     18.38 o 
   1   7   7      216.97      200.23     18.64 o 
   2   7   7      113.43      134.09     28.67 o 
   3   7   7       99.82      116.53     25.90 o 
   4   7   7      139.71      148.67     20.80 o 
   5   7   7      144.55      141.40     21.45 o 
   6   7   7      113.64       96.63     19.74 o 
   7   7   7       92.86      141.82     23.03 o 
   8   7   7       37.34       39.25     19.20 o 
  -8   8   7       14.24       21.63     18.93 o 
  -7   8   7       11.70       11.56     17.60 o 
  -6   8   7        1.64       -0.72     16.16 o 
  -5   8   7       12.01       34.67     18.43 o 
  -4   8   7        1.41       -3.23     15.06 o 
  -3   8   7        0.62        5.52     16.21 o 
  -2   8   7        0.86       11.11     15.26 o 
  -1   8   7       11.96       25.24     16.88 o 
   0   8   7        1.93       -9.55     17.85 o 
   1   8   7       16.75      -16.89     24.57 o 
   2   8   7        6.24       -1.25     17.93 o 
   3   8   7        1.81        6.55     18.58 o 
   4   8   7        8.62       13.24     15.53 o 
   5   8   7        1.16       17.04     16.62 o 
 -17   0   8      197.76      202.22     45.56 o 
 -16   0   8       47.75       24.06     29.69 o 
 -15   0   8      616.34      655.80     62.46 o 
 -14   0   8      690.81      689.07     59.39 o 
 -13   0   8      700.10      635.83     55.80 o 
 -12   0   8     1101.01     1036.68     65.53 o 
 -10   0   8     1116.05      917.40     54.78 o 
  -9   0   8     2272.46     2339.92     45.13 o 
  -8   0   8     3906.29     3484.40     57.88 o 
  -7   0   8     3471.18     3345.41     67.97 o 
  -6   0   8     4996.56     4859.62     71.75 o 
  -5   0   8     8603.01     8516.36    113.16 o 
  -4   0   8    10242.52    10199.46    131.88 o 
  -3   0   8     4098.72     3858.68     57.82 o 
  -2   0   8     5724.44     5865.45     80.75 o 
  -1   0   8     6156.48     6041.66     82.78 o 
   0   0   8    12473.91    12527.49    191.31 o 
   1   0   8      817.70      757.05     20.61 o 
   2   0   8     4686.00     4453.16     66.49 o 
   3   0   8      507.28      484.78     17.37 o 
   4   0   8     1550.62     1513.96     38.77 o 
   5   0   8     1443.32     1524.96     35.15 o 
   6   0   8     3088.38     2971.71     55.21 o 
   7   0   8       51.06       44.30     10.34 o 
   8   0   8      614.65      643.97     25.31 o 
   9   0   8      193.86      171.85     16.27 o 
  10   0   8      303.88      325.31     21.43 o 
  11   0   8      321.50      295.85     29.18 o 
  12   0   8      373.47      360.92     43.00 o 
 -17   1   8        2.98        7.07     22.61 o 
 -16   1   8       56.20       15.65     21.28 o 
 -15   1   8       99.87      114.94     29.44 o 
 -14   1   8       74.46       58.87     28.41 o 
 -13   1   8      213.68      196.09     25.70 o 
 -12   1   8       97.61       57.72     25.09 o 
 -11   1   8      321.07      360.50     21.66 o 
 -10   1   8        7.03        1.73      7.35 o 
  -9   1   8      526.97      473.35     18.47 o 
  -8   1   8      753.18      874.24     27.37 o 
  -7   1   8       90.54       72.05      6.02 o 
  -6   1   8     1209.15     1144.50     20.07 o 
  -5   1   8      166.12      142.96      7.05 o 
  -4   1   8     1905.54     1748.15     23.49 o 
  -3   1   8      197.84      199.92      7.58 o 
  -2   1   8     3083.10     2947.93     33.19 o 
  -1   1   8     1153.56     1195.31     17.75 o 
   0   1   8     3336.64     3136.17     34.78 o 
   1   1   8     5185.42     5493.30     55.05 o 
   2   1   8     3629.42     3605.00     45.30 o 
   3   1   8       80.60       69.09      5.95 o 
   4   1   8     3781.11     3698.53     42.95 o 
   5   1   8      520.38      536.76     14.37 o 
   6   1   8     1535.15     1422.03     24.76 o 
   7   1   8      514.96      562.87     18.12 o 
   8   1   8      672.54      653.87     20.33 o 
   9   1   8      257.56      259.18     14.97 o 
  10   1   8     1234.75     1209.13     29.49 o 
  11   1   8       48.74       56.03     12.65 o 
  12   1   8      223.65      232.62     22.27 o 
  13   1   8       69.52       89.59     31.23 o 
  14   1   8       82.03       76.79     31.74 o 
 -16   2   8       39.09       78.89     24.78 o 
 -15   2   8      368.93      305.86     33.94 o 
 -14   2   8      161.79      194.80     27.87 o 
 -13   2   8      704.93      670.28     32.75 o 
 -12   2   8      106.12      112.71     21.26 o 
 -11   2   8      226.73      233.38     20.10 o 
 -10   2   8     1020.98     1027.50     28.58 o 
  -9   2   8     1009.71     1048.31     28.22 o 
  -8   2   8      847.14      865.96     33.25 o 
  -7   2   8     1011.15     1038.78     26.16 o 
  -6   2   8     1774.19     1797.90     24.72 o 
  -5   2   8      248.85      242.94     14.39 o 
  -4   2   8     5755.42     5899.78     59.33 o 
  -3   2   8     1080.90      995.41     16.80 o 
  -2   2   8     3695.94     3802.07     41.29 o 
  -1   2   8     1295.62     1413.12     27.53 o 
   0   2   8     2718.45     2644.46     36.59 o 
   1   2   8      195.10      227.74     21.34 o 
   2   2   8     6785.69     6606.33    112.24 o 
   3   2   8     2111.67     1970.48     35.89 o 
   4   2   8      672.57      721.29     18.83 o 
   5   2   8        1.77       -1.35      5.55 o 
   6   2   8      886.82      876.14     22.14 o 
   7   2   8       12.99       16.76      7.42 o 
   8   2   8      576.88      590.28     21.55 o 
   9   2   8      398.98      342.45     21.75 o 
  10   2   8        7.48        1.25     12.27 o 
  11   2   8       32.71       36.05     14.63 o 
  12   2   8       61.39       56.04     17.33 o 
  13   2   8       27.31       15.05     16.39 o 
  14   2   8       20.01        8.70     30.97 o 
 -16   3   8       41.26       48.02     26.40 o 
 -15   3   8       12.64        6.01     19.73 o 
 -14   3   8      123.33      133.73     21.48 o 
 -13   3   8       31.40       39.04     16.10 o 
 -12   3   8        1.16       -6.28     10.16 o 
 -11   3   8       19.39       12.66     10.86 o 
 -10   3   8       15.48       -6.56      9.90 o 
  -9   3   8      127.36      130.13     13.36 o 
  -8   3   8       35.83       28.63      9.16 o 
  -7   3   8      822.67      814.46     34.21 o 
  -6   3   8       53.37      103.72     11.81 o 
  -5   3   8      865.42      821.73     27.89 o 
  -4   3   8        1.48        0.20      4.00 o 
  -3   3   8      491.17      469.18     23.81 o 
  -2   3   8      465.43      444.83     12.68 o 
  -1   3   8      830.49      877.90     27.24 o 
   0   3   8      678.57      665.55     23.14 o 
   1   3   8     1496.82     1533.97     41.14 o 
   2   3   8       36.46       44.43      8.44 o 
   3   3   8      102.27       71.26      8.32 o 
   4   3   8      312.57      255.08     12.96 o 
   5   3   8        1.98       -0.16      6.36 o 
   6   3   8      236.02      205.96     15.89 o 
   7   3   8       83.20       77.40     10.30 o 
   8   3   8      199.39      203.14     14.08 o 
   9   3   8        3.29       -1.58     11.57 o 
  10   3   8        5.75       -8.90     12.50 o 
  11   3   8       18.78      -11.02     12.80 o 
  12   3   8       51.28       41.12     23.13 o 
  13   3   8        0.29      -11.84     17.03 o 
 -15   4   8        0.50       19.31     22.41 o 
 -14   4   8       30.00       25.30     17.56 o 
 -13   4   8       38.40       37.55     14.79 o 
 -12   4   8       26.22       39.42     13.57 o 
 -11   4   8       65.64       57.03     13.32 o 
 -10   4   8        3.51      -13.24      8.83 o 
  -9   4   8       43.54       21.97     10.20 o 
  -8   4   8       18.07        7.85      8.70 o 
  -7   4   8      162.70      179.79     14.75 o 
  -6   4   8       59.54       45.06      9.74 o 
  -5   4   8      102.68      105.44     11.17 o 
  -4   4   8       44.69       56.29      9.11 o 
  -3   4   8      529.43      505.88     18.78 o 
  -2   4   8        1.93        5.29      5.81 o 
  -1   4   8       36.84       39.76      8.13 o 
   0   4   8       96.30       87.51      9.31 o 
   1   4   8        1.17        3.00      6.20 o 
   2   4   8        2.10       -6.44      6.06 o 
   3   4   8       20.30       20.24      7.24 o 
   4   4   8       10.01       18.56      7.65 o 
   5   4   8       29.68       41.74      9.45 o 
   6   4   8       32.10       30.45      8.98 o 
   7   4   8        6.64      -15.55     10.43 o 
   8   4   8        5.15       -0.96     12.44 o 
   9   4   8        7.46       11.49     13.68 o 
  10   4   8        8.36       21.98     15.23 o 
  11   4   8       14.93       14.39     15.09 o 
  12   4   8       28.98       21.78     18.05 o 
 -14   5   8       82.13       74.09     21.00 o 
 -13   5   8       51.65       64.16     17.43 o 
 -12   5   8      223.61      218.17     23.94 o 
 -11   5   8       65.49       71.06     16.40 o 
 -10   5   8      396.72      401.32     28.97 o 
  -9   5   8       22.77       37.20     11.85 o 
  -8   5   8      263.55      275.03     19.02 o 
  -7   5   8      711.82      734.57     27.69 o 
  -6   5   8     1605.46     1587.93     45.92 o 
  -5   5   8      122.37      118.33     16.32 o 
  -4   5   8      959.92      993.17     35.06 o 
  -3   5   8        2.90       -2.63      9.54 o 
  -2   5   8      380.67      369.91     18.44 o 
  -1   5   8     1379.76     1349.38     28.86 o 
   0   5   8     1080.76     1125.38     26.66 o 
   1   5   8      532.97      561.19     19.86 o 
   2   5   8      335.48      356.55     16.71 o 
   3   5   8      148.54      183.92     13.37 o 
   4   5   8      282.23      282.01     16.37 o 
   5   5   8      389.67      441.70     28.74 o 
   6   5   8       89.82      112.18     20.50 o 
   7   5   8      362.63      395.99     40.48 o 
   8   5   8        5.28       10.02     15.12 o 
   9   5   8      216.76      254.56     25.61 o 
  10   5   8       53.25       68.77     20.13 o 
  11   5   8      186.77      156.08     24.51 o 
 -12   6   8       46.66       47.79     21.43 o 
 -11   6   8      130.48      141.77     19.54 o 
 -10   6   8       21.18        5.85     15.45 o 
  -9   6   8      198.93      166.85     21.70 o 
  -8   6   8        3.34       12.64     13.42 o 
  -7   6   8      102.07      112.37     26.85 o 
  -6   6   8      316.86      271.24     28.70 o 
  -5   6   8      387.97      429.16     27.45 o 
  -4   6   8      162.86      156.38     19.08 o 
  -3   6   8      253.93      279.50     23.34 o 
  -2   6   8      278.63      263.90     22.31 o 
  -1   6   8      325.02      310.17     19.39 o 
   0   6   8      323.73      313.86     28.93 o 
   1   6   8      336.26      346.71     18.12 o 
   2   6   8      309.05      323.37     17.79 o 
   3   6   8      272.56      273.15     17.11 o 
   4   6   8      228.66      212.74     18.32 o 
   5   6   8      167.91      152.49     20.48 o 
   6   6   8      148.76      120.18     20.54 o 
   7   6   8      219.49      220.21     25.01 o 
   8   6   8       62.82      102.69     20.50 o 
   9   6   8       87.73      104.63     35.76 o 
  10   6   8       50.47       43.40     20.81 o 
 -10   7   8      109.70      135.10     23.53 o 
  -9   7   8       83.10      155.18     22.85 o 
  -8   7   8      220.84      173.95     23.55 o 
  -7   7   8       42.39       78.56     18.27 o 
  -6   7   8      193.79      173.34     23.10 o 
  -5   7   8       66.24       60.23     18.49 o 
  -4   7   8      321.45      271.48     26.46 o 
  -3   7   8      147.92      100.24     19.23 o 
  -2   7   8      410.57      451.96     39.92 o 
  -1   7   8      211.97      257.42     24.67 o 
   0   7   8      323.35      299.58     26.16 o 
   1   7   8      108.53      141.13     17.20 o 
   2   7   8      220.34      209.18     19.04 o 
   3   7   8      185.35      206.61     22.48 o 
   4   7   8      139.73      152.30     21.61 o 
   5   7   8      192.34      195.71     24.19 o 
   6   7   8      121.45       76.27     25.10 o 
   7   7   8       97.13      100.40     22.50 o 
   8   7   8       58.63       35.48     19.69 o 
  -7   8   8       73.35       64.49     21.72 o 
  -6   8   8       30.78       37.58     19.07 o 
  -5   8   8       31.62       -5.43     16.03 o 
  -4   8   8       63.96       49.23     19.15 o 
  -3   8   8       33.22       25.14     17.11 o 
  -2   8   8       15.25        0.78     15.63 o 
  -1   8   8       21.94       -6.59     26.80 o 
   0   8   8       27.54       29.81     21.76 o 
   1   8   8       30.80       44.54     30.72 o 
   2   8   8       20.27       -6.14     18.26 o 
   3   8   8       24.07        7.91     19.09 o 
   4   8   8        7.57        2.46     16.29 o 
 -17   1   9       18.60       28.20     24.34 o 
 -16   1   9       34.08       22.51     21.25 o 
 -15   1   9        1.28       -8.80     17.92 o 
 -14   1   9      287.75      237.02     28.78 o 
 -13   1   9        6.86       14.98     15.36 o 
 -12   1   9      602.73      513.47     58.62 o 
 -11   1   9      284.63      329.67     35.60 o 
 -10   1   9      547.15      542.67     23.87 o 
  -9   1   9       22.94       25.74      8.41 o 
  -8   1   9     1428.62     1388.33     34.46 o 
  -7   1   9        8.87        4.36      4.58 o 
  -6   1   9     2034.27     1984.23     27.20 o 
  -5   1   9       45.36       66.73      5.73 o 
  -4   1   9     1837.62     1727.72     24.12 o 
  -3   1   9        2.05        4.11      3.70 o 
  -2   1   9      683.72      617.03     14.67 o 
  -1   1   9      130.62      130.67      6.58 o 
   0   1   9     1666.99     1725.72     25.57 o 
   1   1   9      260.44      252.96      8.78 o 
   2   1   9        2.85        3.46      4.16 o 
   3   1   9      451.05      492.12     18.16 o 
   4   1   9      671.68      678.59     15.79 o 
   5   1   9        2.05        3.46      6.25 o 
   6   1   9      468.56      505.81     20.38 o 
   7   1   9      266.62      248.06     13.81 o 
   8   1   9       21.43       25.95      8.85 o 
   9   1   9       54.21       61.60     10.69 o 
  10   1   9      192.10      176.61     14.40 o 
  11   1   9        0.65       -2.68     10.67 o 
  12   1   9      108.01       76.72     22.21 o 
  13   1   9       35.63       28.16     26.62 o 
  14   1   9        8.62       71.16     33.28 o 
 -16   2   9       36.21       21.39     21.32 o 
 -15   2   9      412.44      371.96     36.35 o 
 -14   2   9       21.17       -1.55     17.33 o 
 -13   2   9      709.62      718.80     33.53 o 
 -12   2   9        4.37        7.02     11.46 o 
 -11   2   9      346.67      356.77     22.37 o 
 -10   2   9        9.50       20.88      8.93 o 
  -9   2   9     1913.35     1943.51     39.79 o 
  -8   2   9        1.99       -2.59      6.69 o 
  -7   2   9     3223.45     3207.56     52.15 o 
  -6   2   9      851.67      910.04     18.24 o 
  -5   2   9     4758.56     4667.66     50.42 o 
  -4   2   9        3.65       16.86      5.27 o 
  -3   2   9     1422.74     1238.53     19.83 o 
  -2   2   9     1016.14      944.47     20.67 o 
  -1   2   9     3550.84     3419.89     42.64 o 
   0   2   9     1755.18     1865.02     30.01 o 
   1   2   9     5276.19     5188.60     61.98 o 
   2   2   9       59.74       57.96      7.54 o 
   3   2   9     1892.77     1953.38     32.73 o 
   4   2   9      100.39      138.70     15.21 o 
   5   2   9      922.37      980.60     23.63 o 
   6   2   9      263.24      261.29     18.55 o 
   7   2   9     1017.41     1013.33     25.71 o 
   8   2   9      155.41      139.36     12.30 o 
   9   2   9      769.01      777.15     28.02 o 
  10   2   9       86.14      106.30     17.54 o 
  11   2   9      241.59      293.65     24.80 o 
  12   2   9       21.50       13.80     14.86 o 
  13   2   9       86.07       49.19     28.00 o 
 -16   3   9       61.65       38.21     24.33 o 
 -15   3   9       32.79       39.88     22.13 o 
 -14   3   9      234.66      237.18     25.79 o 
 -13   3   9      163.24      181.30     21.76 o 
 -12   3   9      890.20      900.13     50.99 o 
 -11   3   9      349.44      394.63     21.68 o 
 -10   3   9      568.01      609.38     26.08 o 
  -9   3   9      356.81      392.79     20.20 o 
  -8   3   9     2290.16     2241.04     44.63 o 
  -7   3   9      415.57      428.02     23.50 o 
  -6   3   9     3595.46     3504.32     56.34 o 
  -5   3   9      103.19       75.97      9.79 o 
  -4   3   9     3897.22     3955.84     45.14 o 
  -3   3   9      375.29      389.20     11.76 o 
  -2   3   9     5056.62     5017.79     60.74 o 
  -1   3   9       41.80       37.44      8.64 o 
   0   3   9     2711.44     2745.32     40.53 o 
   1   3   9       50.54       60.13      7.79 o 
   2   3   9     3054.16     2910.55     43.48 o 
   3   3   9       66.89       63.54      8.66 o 
   4   3   9     2365.64     2184.02     38.71 o 
   5   3   9        0.37        5.30      7.04 o 
   6   3   9     1936.15     1829.97     48.48 o 
   7   3   9        7.05       14.23      8.09 o 
   8   3   9      849.02      824.90     33.14 o 
   9   3   9        0.72       18.83     12.90 o 
  10   3   9      606.19      582.60     74.94 o 
  11   3   9        1.06      -16.03     13.24 o 
  12   3   9      390.29      431.51     31.13 o 
  13   3   9       21.96       -3.81     16.99 o 
 -15   4   9      407.35      474.94     47.35 o 
 -14   4   9        1.54        2.21     16.41 o 
 -13   4   9      616.45      624.42     41.38 o 
 -12   4   9        3.23        7.33     11.94 o 
 -11   4   9     1121.01     1116.68     41.23 o 
 -10   4   9        0.40       -2.77     10.05 o 
  -9   4   9     1105.97     1150.92     33.62 o 
  -8   4   9        0.95       -8.42      8.35 o 
  -7   4   9     2180.93     2156.96     81.58 o 
  -6   4   9       24.02       27.99     10.59 o 
  -5   4   9     1245.88     1229.34     37.13 o 
  -4   4   9       10.73       16.58      9.73 o 
  -3   4   9      876.77      953.67     25.86 o 
  -2   4   9       20.32        7.50      6.43 o 
  -1   4   9     1039.00     1081.45     24.26 o 
   0   4   9      152.43      121.26     12.79 o 
   1   4   9      472.44      497.71     18.00 o 
   2   4   9       34.49       27.19      7.96 o 
   3   4   9      362.76      381.95     16.74 o 
   4   4   9        2.60       -1.74      7.51 o 
   5   4   9      167.37      196.81     13.99 o 
   6   4   9       78.40       99.86     11.85 o 
   7   4   9      329.06      333.92     24.10 o 
   8   4   9       49.16       74.24     16.68 o 
   9   4   9      186.60      149.76     20.73 o 
  10   4   9        0.76      -14.57     13.93 o 
  11   4   9      137.36      143.56     22.75 o 
  12   4   9        0.26       -0.84     17.14 o 
 -14   5   9       13.33       13.40     15.21 o 
 -13   5   9       21.80       16.92     15.17 o 
 -12   5   9      131.92       93.60     16.98 o 
 -11   5   9       40.40       37.73     16.48 o 
 -10   5   9       24.72       31.05     12.49 o 
  -9   5   9      108.71      118.94     20.74 o 
  -8   5   9      203.95      231.82     21.97 o 
  -7   5   9      182.92      149.65     18.97 o 
  -6   5   9      352.35      312.91     26.09 o 
  -5   5   9      290.94      316.36     24.13 o 
  -4   5   9      200.48      212.80     19.60 o 
  -3   5   9       25.66       19.89     11.04 o 
  -2   5   9      745.82      749.47     47.29 o 
  -1   5   9      154.52      171.77     12.65 o 
   0   5   9      334.77      319.58     16.02 o 
   1   5   9      375.92      389.25     27.71 o 
   2   5   9      608.15      621.73     30.64 o 
   3   5   9       15.94       20.60      8.67 o 
   4   5   9      343.92      314.43     18.52 o 
   5   5   9       31.35       31.00     10.41 o 
   6   5   9      354.94      297.03     24.44 o 
   7   5   9      236.47      261.86     24.70 o 
   8   5   9      162.33      184.63     23.24 o 
   9   5   9        0.11       20.92     15.94 o 
  10   5   9      172.90      187.72     24.65 o 
  11   5   9       33.52       12.31     18.02 o 
 -12   6   9        7.20        4.59     17.42 o 
 -11   6   9       36.84       19.42     16.64 o 
 -10   6   9        4.78        8.13     15.55 o 
  -9   6   9       61.25       35.57     16.19 o 
  -8   6   9       24.32       -2.81     13.09 o 
  -7   6   9       18.56       -3.03     16.66 o 
  -6   6   9       27.26       35.39     14.67 o 
  -5   6   9        4.12        7.91     12.69 o 
  -4   6   9        2.86        1.02     14.96 o 
  -3   6   9       88.60       68.34     15.85 o 
  -2   6   9        0.56      -11.05     11.33 o 
  -1   6   9        0.54       -0.22      9.85 o 
   0   6   9       31.14       29.42     10.65 o 
   1   6   9       12.72       17.10      9.15 o 
   2   6   9        0.64        1.59      9.03 o 
   3   6   9       17.70       18.63     10.02 o 
   4   6   9       18.65        7.07     11.04 o 
   5   6   9        1.10        7.13     13.32 o 
   6   6   9       23.98       14.98     15.37 o 
   7   6   9       15.94       -6.45     15.03 o 
   8   6   9       10.57       19.83     17.08 o 
   9   6   9        0.58      -13.56     15.99 o 
 -10   7   9       26.29       39.84     19.97 o 
  -9   7   9       17.34        4.49     15.62 o 
  -8   7   9       16.13       22.71     24.66 o 
  -7   7   9      234.43      223.50     25.16 o 
  -6   7   9      110.00       90.19     20.37 o 
  -5   7   9      140.80       96.73     20.52 o 
  -4   7   9      110.03      150.81     21.50 o 
  -3   7   9      104.63       74.67     19.69 o 
  -2   7   9       53.04       51.71     16.86 o 
  -1   7   9      185.03      186.34     32.34 o 
   0   7   9       47.96       43.51     13.78 o 
   1   7   9      134.69      143.32     17.67 o 
   2   7   9       33.97       39.22     13.27 o 
   3   7   9       31.76       29.20     15.75 o 
   4   7   9        8.21       -1.63     13.23 o 
   5   7   9       43.84       56.49     18.96 o 
   6   7   9       18.17       20.25     17.53 o 
   7   7   9        1.76        6.65     17.72 o 
  -7   8   9       65.55       99.51     31.45 o 
  -6   8   9       17.90       25.99     18.69 o 
  -5   8   9       32.07       44.30     19.79 o 
  -4   8   9       35.39       48.64     19.27 o 
  -3   8   9       77.66       52.65     21.34 o 
  -2   8   9       46.88       33.33     18.38 o 
  -1   8   9       64.61       50.62     19.17 o 
   0   8   9        2.26       17.30     21.71 o 
   1   8   9      133.63      125.43     39.42 o 
   2   8   9       27.91       35.91     22.30 o 
   3   8   9       97.89       86.60     60.67 o 
 -17   0  10       41.06       42.49     35.32 o 
 -16   0  10       77.24       30.72     30.20 o 
 -15   0  10      419.01      501.70     57.34 o 
 -14   0  10      207.71      248.29     41.98 o 
 -13   0  10      711.25      659.38     56.83 o 
 -12   0  10      447.33      418.77     45.05 o 
 -11   0  10      408.11      564.16     47.10 o 
 -10   0  10      754.30      710.06     48.12 o 
  -9   0  10     1108.24     1146.38     38.69 o 
  -8   0  10       91.17       63.68      9.94 o 
  -7   0  10     1471.17     1570.84     34.80 o 
  -6   0  10      137.08      160.83     13.74 o 
  -5   0  10     2015.02     1804.03     36.45 o 
  -4   0  10      767.02      790.11     23.69 o 
  -3   0  10      126.84      180.34     12.22 o 
  -2   0  10       67.77       73.56      8.50 o 
  -1   0  10      225.23      179.96     11.35 o 
   0   0  10      365.53      323.53     18.34 o 
   1   0  10      567.64      631.31     25.84 o 
   2   0  10        6.61        8.32      6.59 o 
   3   0  10        5.28        4.12      6.75 o 
   4   0  10     1717.02     1581.15     37.46 o 
   5   0  10      222.15      210.32     15.54 o 
   6   0  10      122.68      107.71     13.04 o 
   7   0  10      421.78      461.17     29.21 o 
   8   0  10      101.28      114.22     20.48 o 
   9   0  10       15.22       19.20     15.57 o 
  10   0  10      252.76      286.32     27.29 o 
  11   0  10      241.35      280.73     41.98 o 
  12   0  10       64.20      109.56     32.76 o 
 -17   1  10       52.54       89.56     67.32 o 
 -16   1  10        1.42       14.32     19.73 o 
 -15   1  10      375.51      390.35     35.83 o 
 -14   1  10      111.95       78.21     23.81 o 
 -13   1  10      380.63      493.44     35.26 o 
 -12   1  10       21.21       38.80     17.12 o 
 -11   1  10      566.12      607.55     27.83 o 
 -10   1  10       32.85       70.26     13.97 o 
  -9   1  10      642.64      673.50     21.97 o 
  -8   1  10     1201.62     1262.90     42.56 o 
  -7   1  10     2072.00     1960.21     32.36 o 
  -6   1  10      480.61      473.18     12.90 o 
  -5   1  10     1869.10     1791.29     25.98 o 
  -4   1  10      133.59      106.02      6.88 o 
  -3   1  10      756.50      695.32     14.57 o 
  -2   1  10      641.36      614.91     13.52 o 
  -1   1  10     6455.27     6492.98     64.81 o 
   0   1  10      492.96      539.88     12.56 o 
   1   1  10     1782.92     1689.51     25.87 o 
   2   1  10      597.07      510.42     15.58 o 
   3   1  10     5026.20     4995.97     61.86 o 
   4   1  10       48.67       51.84      8.28 o 
   5   1  10     2205.93     2159.24     36.59 o 
   6   1  10      634.95      652.31     24.12 o 
   7   1  10      400.56      429.39     17.95 o 
   8   1  10      389.71      401.09     17.83 o 
   9   1  10      833.40      821.95     25.08 o 
  10   1  10      200.63      212.99     24.53 o 
  11   1  10      303.37      270.10     22.60 o 
  12   1  10       67.41       74.86     23.81 o 
  13   1  10       18.18       16.89     28.16 o 
 -16   2  10       10.52       16.81     21.72 o 
 -15   2  10       82.40       85.43     23.88 o 
 -14   2  10       17.41       10.68     17.53 o 
 -13   2  10      503.72      407.04     39.16 o 
 -12   2  10      158.51      167.68     19.16 o 
 -11   2  10      186.04      214.99     16.38 o 
 -10   2  10       12.38       16.64      9.49 o 
  -9   2  10     1403.20     1429.38     34.27 o 
  -8   2  10       91.50       73.70     10.73 o 
  -7   2  10      824.68      794.52     23.93 o 
  -6   2  10       12.43        8.50      5.07 o 
  -5   2  10     1803.52     1755.43     26.02 o 
  -4   2  10       10.14       10.16      4.89 o 
  -3   2  10     1394.44     1387.78     28.20 o 
  -2   2  10       95.24      119.24      7.13 o 
  -1   2  10      528.30      526.27     15.40 o 
   0   2  10       19.98       16.05      5.95 o 
   1   2  10      288.08      260.43     17.88 o 
   2   2  10       82.13       73.85      8.49 o 
   3   2  10       52.97       31.48      7.44 o 
   4   2  10      197.52      190.32     12.43 o 
   5   2  10        6.94        5.52      7.11 o 
   6   2  10       12.30       11.87      7.56 o 
   7   2  10        7.47       -0.52      7.48 o 
   8   2  10       46.65       77.92     15.83 o 
   9   2  10        0.33       -0.28      8.93 o 
  10   2  10       60.56       71.53     16.82 o 
  11   2  10       35.54       11.41     15.02 o 
  12   2  10        1.01        8.21     15.67 o 
  13   2  10        4.01        5.25     21.50 o 
 -16   3  10        2.30        2.28     20.99 o 
 -15   3  10       15.28       17.94     21.54 o 
 -14   3  10       39.67       39.28     17.89 o 
 -13   3  10       39.68       26.60     15.59 o 
 -12   3  10       30.32       36.34     15.59 o 
 -11   3  10      392.24      299.44     19.75 o 
 -10   3  10       39.66       21.01     10.79 o 
  -9   3  10      565.98      466.27     22.20 o 
  -8   3  10        4.57        5.23      8.63 o 
  -7   3  10     1171.61     1059.55     32.56 o 
  -6   3  10      217.17      249.39     15.07 o 
  -5   3  10      869.39      856.74     25.86 o 
  -4   3  10      132.12      149.26      9.72 o 
  -3   3  10     1724.77     1602.10     28.35 o 
  -2   3  10        5.42        2.00      6.06 o 
  -1   3  10     1464.85     1475.62     27.91 o 
   0   3  10       22.23       25.13      6.73 o 
   1   3  10      418.63      429.82     16.15 o 
   2   3  10      143.70      133.16     10.75 o 
   3   3  10      207.48      256.14     13.82 o 
   4   3  10      131.95      116.77     11.37 o 
   5   3  10      221.66      272.93     15.06 o 
   6   3  10       25.40       24.85      9.14 o 
   7   3  10      133.55      146.67     15.13 o 
   8   3  10       48.92       42.08     10.54 o 
   9   3  10        7.63       12.68     13.81 o 
  10   3  10       50.15       45.04     16.81 o 
  11   3  10        2.88       21.87     16.82 o 
  12   3  10       12.74       -2.70     22.12 o 
 -15   4  10       22.32       18.46     19.17 o 
 -14   4  10       21.19       32.70     17.90 o 
 -13   4  10        0.09      -14.04     12.53 o 
 -12   4  10      106.81      123.96     17.35 o 
 -11   4  10        1.40       -6.18     11.00 o 
 -10   4  10       97.13      116.02     15.07 o 
  -9   4  10       25.05       16.88     10.52 o 
  -8   4  10        5.82        5.36      9.16 o 
  -7   4  10       15.60        4.90     10.83 o 
  -6   4  10       24.55        3.98      9.50 o 
  -5   4  10       28.78       35.48     11.20 o 
  -4   4  10       81.39      129.41     29.54 o 
  -3   4  10      224.58      178.10     11.37 o 
  -2   4  10      219.65      187.03     15.43 o 
  -1   4  10        0.97        3.13      6.60 o 
   0   4  10        0.76        1.09      6.74 o 
   1   4  10       92.75      112.29     10.74 o 
   2   4  10       35.37       28.79      8.97 o 
   3   4  10        4.47        7.82      7.53 o 
   4   4  10      324.29      303.50     19.92 o 
   5   4  10       83.84       99.29     11.80 o 
   6   4  10       19.99       20.92     10.49 o 
   7   4  10      161.31      141.82     16.30 o 
   8   4  10       22.73       29.05     15.90 o 
   9   4  10       21.88       32.60     17.70 o 
  10   4  10       36.30       16.31     16.67 o 
  11   4  10       79.86      102.07     22.02 o 
 -14   5  10       46.37       17.65     16.40 o 
 -13   5  10       70.18       58.64     17.05 o 
 -12   5  10       61.30       45.24     15.63 o 
 -11   5  10      101.61       73.44     23.94 o 
 -10   5  10      104.68       99.05     19.03 o 
  -9   5  10       76.72       82.13     17.57 o 
  -8   5  10      203.98      194.53     21.20 o 
  -7   5  10      193.97      192.03     40.92 o 
  -6   5  10      361.62      367.52     25.26 o 
  -5   5  10       60.21       60.34     15.43 o 
  -4   5  10       47.87       69.63     14.70 o 
  -3   5  10       28.78       18.03     11.98 o 
  -2   5  10       50.64       68.06     11.73 o 
  -1   5  10       15.45        3.08      7.96 o 
   0   5  10      828.85      851.59     26.59 o 
   1   5  10      173.19      145.78     13.13 o 
   2   5  10       39.67       56.41     10.54 o 
   3   5  10       49.66       46.42     10.81 o 
   4   5  10      107.54       89.51     14.46 o 
   5   5  10       39.46       33.83     10.53 o 
   6   5  10      321.83      317.68     33.85 o 
   7   5  10        8.63       18.72     15.58 o 
   8   5  10      157.88      151.40     22.22 o 
   9   5  10       20.14       13.73     16.39 o 
  10   5  10      132.01      107.54     22.52 o 
 -12   6  10      127.10       82.23     22.37 o 
 -11   6  10       17.66       25.14     17.51 o 
 -10   6  10      203.37      224.76     28.72 o 
  -9   6  10        8.12        5.11     15.46 o 
  -8   6  10      161.11      179.75     22.79 o 
  -7   6  10      168.04      162.92     21.05 o 
  -6   6  10      313.17      303.58     25.37 o 
  -5   6  10      315.32      325.15     25.85 o 
  -4   6  10      748.50      713.31     34.85 o 
  -3   6  10      175.87      204.20     21.56 o 
  -2   6  10      311.79      373.77     26.93 o 
  -1   6  10      395.09      438.13     32.36 o 
   0   6  10      439.51      471.18     35.31 o 
   1   6  10      306.90      338.13     27.87 o 
   2   6  10      636.05      638.00     33.62 o 
   3   6  10      204.40      210.91     20.63 o 
   4   6  10      185.48      232.25     20.05 o 
   5   6  10      278.85      320.89     27.02 o 
   6   6  10      265.97      190.12     44.33 o 
   7   6  10       71.19      107.80     21.64 o 
   8   6  10       88.87      111.18     22.73 o 
 -10   7  10       65.61       73.66     21.95 o 
  -9   7  10      141.20      132.66     23.52 o 
  -8   7  10      132.00      108.43     21.90 o 
  -7   7  10      116.66      101.72     21.09 o 
  -6   7  10       89.90      104.50     21.45 o 
  -5   7  10       58.10       73.89     19.88 o 
  -4   7  10      141.63      199.21     26.41 o 
  -3   7  10      155.06      170.06     22.79 o 
  -2   7  10      170.42      166.44     22.27 o 
  -1   7  10      130.83      124.98     21.70 o 
   0   7  10       72.23       64.38     18.24 o 
   1   7  10       66.26       73.81     17.40 o 
   2   7  10      110.84      117.48     20.28 o 
   3   7  10       36.34       21.74     13.69 o 
   4   7  10       89.80       41.26     18.17 o 
   5   7  10       43.67       78.17     20.27 o 
   6   7  10       36.10       32.07     18.60 o 
  -6   8  10       73.18       88.81     21.99 o 
  -5   8  10       17.57       46.61     19.79 o 
  -4   8  10       52.32       32.15     18.94 o 
  -3   8  10       10.03       38.77     19.38 o 
  -2   8  10       20.02       49.30     19.31 o 
  -1   8  10        9.49        4.76     17.45 o 
   0   8  10       68.33       74.68     25.88 o 
   1   8  10        4.42       11.11     21.84 o 
   2   8  10       48.18       64.50     34.81 o 
 -16   1  11       16.79       27.85     21.26 o 
 -15   1  11      109.85      128.80     27.14 o 
 -14   1  11       24.99       23.46     18.58 o 
 -13   1  11      139.46      221.00     26.46 o 
 -12   1  11       29.93       29.72     16.47 o 
 -11   1  11      486.98      458.43     24.81 o 
 -10   1  11      792.06      757.65     24.61 o 
  -9   1  11        8.11        5.96      7.98 o 
  -8   1  11       43.00       44.64      9.27 o 
  -7   1  11      691.27      587.79     15.17 o 
  -6   1  11      201.17      193.70      9.46 o 
  -5   1  11      568.48      595.19     15.06 o 
  -4   1  11     1377.61     1293.31     21.62 o 
  -3   1  11       52.64       68.16      6.40 o 
  -2   1  11      297.39      305.97     14.58 o 
  -1   1  11      859.63      879.77     20.99 o 
   0   1  11        0.63        7.31      5.44 o 
   1   1  11      537.75      528.29     17.31 o 
   2   1  11        0.84       -5.45      5.85 o 
   3   1  11      262.20      237.52     13.92 o 
   4   1  11        0.78       -4.66      6.10 o 
   5   1  11      603.54      573.33     24.30 o 
   6   1  11       21.02        5.29      7.96 o 
   7   1  11      105.87       91.35     11.40 o 
   8   1  11       10.37        2.01      8.69 o 
   9   1  11       23.28        0.70     10.54 o 
  10   1  11       21.19       26.59     12.36 o 
  11   1  11      259.51      225.87     22.50 o 
  12   1  11       12.08       -3.31     18.15 o 
 -16   2  11       50.05       41.21     22.80 o 
 -15   2  11       60.62       60.74     23.86 o 
 -14   2  11      216.25      271.28     31.07 o 
 -13   2  11       37.90       13.06     17.06 o 
 -12   2  11      259.58      263.03     25.12 o 
 -11   2  11       48.21       28.34     11.20 o 
 -10   2  11       46.78       39.62     10.33 o 
  -9   2  11      101.92       71.18     11.83 o 
  -8   2  11      762.07      694.20     38.13 o 
  -7   2  11      174.29      178.22     13.37 o 
  -6   2  11      846.79      851.40     35.78 o 
  -5   2  11      381.09      385.88     12.49 o 
  -4   2  11      405.96      392.46     12.36 o 
  -3   2  11     1082.41     1097.07     23.04 o 
  -2   2  11     1762.60     1714.62     29.44 o 
  -1   2  11      227.04      235.09     11.58 o 
   0   2  11     1992.06     1910.04     36.11 o 
   1   2  11      134.30      130.39     11.71 o 
   2   2  11     2049.24     1948.77     33.98 o 
   3   2  11     1221.99     1250.79     36.34 o 
   4   2  11      702.52      668.33     20.58 o 
   5   2  11       26.58       36.80      9.94 o 
   6   2  11      618.70      656.86     29.29 o 
   7   2  11        0.48       16.48      8.74 o 
   8   2  11      410.82      432.43     19.75 o 
   9   2  11       92.02       66.93     12.01 o 
  10   2  11      275.70      241.07     20.69 o 
  11   2  11       40.28       38.85     19.75 o 
  12   2  11       37.97       28.93     21.72 o 
 -15   3  11      203.62      178.37     30.40 o 
 -14   3  11      197.31      177.38     23.50 o 
 -13   3  11      542.36      604.80     33.29 o 
 -12   3  11      508.25      433.37     23.86 o 
 -11   3  11      476.37      494.87     24.06 o 
 -10   3  11      301.12      279.32     19.95 o 
  -9   3  11      754.28      777.89     27.01 o 
  -8   3  11      507.36      561.96     23.05 o 
  -7   3  11     1635.03     1527.28     53.38 o 
  -6   3  11      247.53      244.88     15.44 o 
  -5   3  11     1795.40     1772.86     67.21 o 
  -4   3  11      653.30      671.13     18.31 o 
  -3   3  11     2879.20     2784.21     55.49 o 
  -2   3  11      836.17      821.82     20.63 o 
  -1   3  11     2830.48     2732.60     44.99 o 
   0   3  11        5.72        1.53      6.69 o 
   1   3  11     1810.41     1756.98     32.97 o 
   2   3  11       40.85       36.72      8.10 o 
   3   3  11     3406.72     3256.83     49.75 o 
   4   3  11      119.49      106.41     11.39 o 
   5   3  11     1136.43     1123.93     28.26 o 
   6   3  11       23.03       24.25      8.76 o 
   7   3  11      492.47      456.98     25.12 o 
   8   3  11       50.04       35.15     10.65 o 
   9   3  11      437.41      429.20     60.86 o 
  10   3  11        2.30      -15.53     14.33 o 
  11   3  11      147.03      115.45     21.24 o 
  12   3  11        9.50        1.44     16.95 o 
 -15   4  11        1.43        7.20     18.47 o 
 -14   4  11       72.41       80.50     22.17 o 
 -13   4  11        5.01        5.54     13.61 o 
 -12   4  11      239.15      229.69     20.60 o 
 -11   4  11       10.02        2.37     11.10 o 
 -10   4  11       35.05       36.68     12.57 o 
  -9   4  11       25.16       31.26     10.96 o 
  -8   4  11       66.09       69.03     20.25 o 
  -7   4  11        0.69        4.53     10.70 o 
  -6   4  11       54.73       61.10     18.02 o 
  -5   4  11       40.39       32.16     11.21 o 
  -4   4  11       19.30       15.99     10.41 o 
  -3   4  11      323.94      319.73     17.38 o 
  -2   4  11       26.71       26.96      7.85 o 
  -1   4  11        1.00       -6.51      6.48 o 
   0   4  11      387.01      361.66     17.75 o 
   1   4  11      479.45      508.13     19.32 o 
   2   4  11       31.58       38.20      8.83 o 
   3   4  11      103.61      126.19     24.45 o 
   4   4  11      102.61      115.60     12.38 o 
   5   4  11      110.06      102.60     12.44 o 
   6   4  11      353.33      376.25     19.22 o 
   7   4  11      124.49      120.22     15.90 o 
   8   4  11      204.67      232.92     24.14 o 
   9   4  11       55.29       41.97     17.03 o 
  10   4  11      146.72      124.16     21.87 o 
  11   4  11       74.87       78.09     21.25 o 
 -13   5  11       71.66       48.11     19.20 o 
 -12   5  11       18.43       -0.88     21.08 o 
 -11   5  11      156.53      139.42     20.80 o 
 -10   5  11       14.92       12.41     15.33 o 
  -9   5  11      244.97      253.55     28.63 o 
  -8   5  11       36.87       54.11     15.81 o 
  -7   5  11      279.28      280.06     24.03 o 
  -6   5  11       11.42        9.12     14.14 o 
  -5   5  11      391.63      388.84     40.24 o 
  -4   5  11       26.56       42.59     13.81 o 
  -3   5  11      602.28      643.71     49.91 o 
  -2   5  11       83.59       77.47     12.84 o 
  -1   5  11      614.41      601.68     23.67 o 
   0   5  11      146.99      137.58     14.93 o 
   1   5  11      370.70      406.06     18.96 o 
   2   5  11       15.43       12.27      9.21 o 
   3   5  11      463.37      521.80     25.53 o 
   4   5  11        5.21       22.70     10.24 o 
   5   5  11      220.59      241.96     17.41 o 
   6   5  11       85.37       71.86     18.15 o 
   7   5  11      131.43      126.72     21.09 o 
   8   5  11        2.54      -11.51     14.96 o 
   9   5  11       78.34       45.62     18.41 o 
 -12   6  11        2.16       17.29     17.81 o 
 -11   6  11        1.38        2.25     16.24 o 
 -10   6  11       16.16       36.10     18.56 o 
  -9   6  11        2.74      -19.90     15.26 o 
  -8   6  11        3.66       16.25     15.56 o 
  -7   6  11        0.19       12.81     14.57 o 
  -6   6  11      122.51      145.92     35.00 o 
  -5   6  11        4.56       12.84     14.23 o 
  -4   6  11        7.95        3.60     12.94 o 
  -3   6  11        7.10        1.56     13.75 o 
  -2   6  11        5.63       23.81     13.39 o 
  -1   6  11       82.65       64.86     13.96 o 
   0   6  11       97.18       69.33     16.26 o 
   1   6  11       65.71       58.94     12.23 o 
   2   6  11        2.68        2.49     10.01 o 
   3   6  11       16.27       10.89     10.84 o 
   4   6  11        0.07        8.90     12.59 o 
   5   6  11       82.02       97.13     25.61 o 
   6   6  11       11.07        0.34     15.59 o 
   7   6  11      129.12       64.47     46.69 o 
   8   6  11        8.46       25.83     18.52 o 
  -9   7  11        4.92       19.04     18.88 o 
  -8   7  11       34.46       35.78     18.83 o 
  -7   7  11        2.95        3.40     15.94 o 
  -6   7  11       47.03       39.24     17.81 o 
  -5   7  11        1.44       -1.33     14.83 o 
  -4   7  11       17.91      -10.72     15.03 o 
  -3   7  11        0.68      -18.41     14.21 o 
  -2   7  11        6.78        3.68     15.22 o 
  -1   7  11        6.87        0.18     15.43 o 
   0   7  11        0.48       11.78     15.89 o 
   1   7  11        0.20        8.02     14.01 o 
   2   7  11       17.70        8.66     15.46 o 
   3   7  11        0.25        3.86     13.24 o 
   4   7  11       15.20      -17.84     15.00 o 
   5   7  11        1.92        5.41     16.06 o 
  -4   8  11      107.61      109.11     36.94 o 
  -3   8  11       18.91       23.21     18.72 o 
  -2   8  11       95.30       68.62     20.01 o 
  -1   8  11        1.17       16.00     18.83 o 
   0   8  11      107.48      107.81     29.14 o 
 -16   0  12        3.67      -26.62     24.06 o 
 -15   0  12      109.71       83.45     34.30 o 
 -14   0  12       65.53      101.36     32.25 o 
 -13   0  12      315.20      249.83     39.93 o 
 -12   0  12       10.47       -7.68     19.97 o 
 -11   0  12     2023.57     2002.71     88.05 o 
 -10   0  12     1169.05     1198.97     63.48 o 
  -9   0  12      449.43      510.84     27.76 o 
  -8   0  12       77.37       70.40     15.63 o 
  -7   0  12     3963.73     4086.24     68.93 o 
  -6   0  12       30.66       44.02      9.72 o 
  -5   0  12     5607.86     5594.85     85.41 o 
  -4   0  12      412.29      405.42     18.05 o 
  -3   0  12     4456.88     4169.62     67.69 o 
  -2   0  12        8.81        7.76      6.70 o 
  -1   0  12     4853.51     4771.22     74.70 o 
   0   0  12      521.52      548.15     20.48 o 
   1   0  12     1820.84     1867.06     49.47 o 
   2   0  12       55.95       51.24      9.71 o 
   3   0  12     1955.69     2081.80     57.59 o 
   4   0  12      396.51      430.15     27.33 o 
   5   0  12     2158.21     2298.54     84.21 o 
   6   0  12      215.53      230.84     26.88 o 
   7   0  12      370.81      386.21     28.90 o 
   8   0  12       49.83       21.95     16.11 o 
   9   0  12      311.01      277.73     27.69 o 
  10   0  12      423.00      465.24     34.82 o 
  11   0  12      509.54      433.81     35.62 o 
  12   0  12       31.01       22.69     20.91 o 
 -16   1  12      284.67      261.31     32.69 o 
 -15   1  12       73.69       70.55     22.77 o 
 -14   1  12      708.76      645.84     41.62 o 
 -13   1  12      352.67      352.10     48.63 o 
 -12   1  12      841.14      849.58     60.92 o 
 -11   1  12      153.92      132.98     21.72 o 
 -10   1  12     1216.98     1104.61     35.62 o 
  -9   1  12      776.73      712.08     29.56 o 
  -8   1  12     2773.82     2782.97     48.43 o 
  -7   1  12      805.40      794.71     27.63 o 
  -6   1  12     2859.65     2869.72     37.84 o 
  -5   1  12     1013.37     1040.58     20.24 o 
  -4   1  12     2936.44     2862.20     40.00 o 
  -3   1  12      843.87      844.53     18.51 o 
  -2   1  12     3146.36     3126.62     38.86 o 
  -1   1  12     1569.23     1612.06     28.69 o 
   0   1  12     1801.63     1847.39     31.64 o 
   1   1  12      903.11      903.03     24.84 o 
   2   1  12      863.33      888.95     21.85 o 
   3   1  12      183.16      202.43     12.59 o 
   4   1  12     1146.60     1194.66     31.21 o 
   5   1  12      200.04      217.32     13.78 o 
   6   1  12       70.64       70.97     10.58 o 
   7   1  12      205.99      229.02     17.18 o 
   8   1  12      163.13      151.21     15.66 o 
   9   1  12      112.91      119.61     16.85 o 
  10   1  12      298.93      267.76     33.77 o 
  11   1  12        5.85      -14.79     13.44 o 
  12   1  12        5.68      -18.74     18.81 o 
 -16   2  12        3.24       -4.47     21.28 o 
 -15   2  12       11.44       -0.14     28.41 o 
 -14   2  12        0.05       16.88     17.85 o 
 -13   2  12        8.03      -11.66     17.15 o 
 -12   2  12       11.71       24.61     13.64 o 
 -11   2  12       49.41       85.19     13.61 o 
 -10   2  12       34.97       25.41     14.36 o 
  -9   2  12       93.14      104.60     14.23 o 
  -8   2  12       35.60       44.12     10.94 o 
  -7   2  12      335.92      360.92     17.78 o 
  -6   2  12      330.36      312.70     16.16 o 
  -5   2  12      888.96      872.67     25.83 o 
  -4   2  12      115.46      123.64     11.95 o 
  -3   2  12     1080.00     1101.46     36.63 o 
  -2   2  12      212.08      231.65     14.67 o 
  -1   2  12     1425.30     1413.93     31.08 o 
   0   2  12      170.78      154.83     11.85 o 
   1   2  12      547.59      578.73     18.51 o 
   2   2  12        1.28        9.26     11.47 o 
   3   2  12     1251.52     1254.19     32.50 o 
   4   2  12      174.05      150.96     12.84 o 
   5   2  12      316.09      283.77     15.59 o 
   6   2  12        0.44       -5.04      7.67 o 
   7   2  12      249.59      215.62     15.30 o 
   8   2  12        1.04        9.07      9.33 o 
   9   2  12      233.80      239.60     17.34 o 
  10   2  12        2.90       -2.36     12.43 o 
  11   2  12       32.59       22.41     20.81 o 
  12   2  12       12.48       27.47     24.83 o 
 -15   3  12       10.47       -2.30     19.31 o 
 -14   3  12       99.76       99.44     25.43 o 
 -13   3  12       35.56       19.53     15.63 o 
 -12   3  12      185.37      188.22     21.21 o 
 -11   3  12        1.05       -4.80      9.86 o 
 -10   3  12      224.70      225.90     21.17 o 
  -9   3  12       47.26       55.32     11.99 o 
  -8   3  12       81.71      103.01     13.23 o 
  -7   3  12       12.35       21.07     13.98 o 
  -6   3  12      159.07      180.50     35.79 o 
  -5   3  12        0.04       -4.21      9.01 o 
  -4   3  12        2.00        0.87      6.48 o 
  -3   3  12       97.12      103.37      9.88 o 
  -2   3  12       17.41       13.13      7.24 o 
  -1   3  12        0.34       13.55      6.94 o 
   0   3  12      134.93      131.60     16.85 o 
   1   3  12        0.88       14.79      7.74 o 
   2   3  12      317.92      309.48     18.30 o 
   3   3  12      408.77      456.57     18.58 o 
   4   3  12        0.94        3.80      8.94 o 
   5   3  12        5.38       -8.76     15.47 o 
   6   3  12        0.21        2.20      8.69 o 
   7   3  12       32.13       62.85     11.88 o 
   8   3  12       21.23        5.83     10.45 o 
   9   3  12       29.84       28.01     15.67 o 
  10   3  12        6.48      -17.68     15.39 o 
  11   3  12        6.91       20.43     17.29 o 
 -14   4  12       59.61       71.53     28.93 o 
 -13   4  12      100.69      101.98     18.58 o 
 -12   4  12        2.08        9.59     13.20 o 
 -11   4  12       84.40       83.76     37.45 o 
 -10   4  12       21.71       13.36     13.34 o 
  -9   4  12      146.81      158.18     19.93 o 
  -8   4  12       21.37        7.36     25.02 o 
  -7   4  12      181.32      195.39     19.99 o 
  -6   4  12      442.12      408.33     25.45 o 
  -5   4  12      186.50      197.63     20.52 o 
  -4   4  12      152.93      132.54     25.69 o 
  -3   4  12      687.90      690.18     24.46 o 
  -2   4  12        2.45        8.58      7.79 o 
  -1   4  12       28.05       44.74      9.09 o 
   0   4  12      821.25      807.79     25.93 o 
   1   4  12       15.87       37.06      9.19 o 
   2   4  12      274.81      255.29     15.65 o 
   3   4  12      300.77      303.96     18.98 o 
   4   4  12       74.26       74.93     13.50 o 
   5   4  12       43.50       55.97     11.52 o 
   6   4  12      138.94      152.65     21.72 o 
   7   4  12        4.14       -0.10      9.90 o 
   8   4  12       61.58       81.42     19.72 o 
   9   4  12       34.54       14.94     16.36 o 
  10   4  12       37.10       58.82     23.54 o 
 -13   5  12        3.21       17.39     17.88 o 
 -12   5  12      104.45      116.19     22.55 o 
 -11   5  12        6.77       10.10     20.72 o 
 -10   5  12      210.06      181.73     23.42 o 
  -9   5  12        3.32       -3.97     13.60 o 
  -8   5  12      238.62      211.72     22.82 o 
  -7   5  12       50.15        8.51     13.39 o 
  -6   5  12      527.37      545.81     30.98 o 
  -5   5  12       18.03       -0.18     18.02 o 
  -4   5  12      242.67      259.66     22.65 o 
  -3   5  12        7.98        3.45     11.96 o 
  -2   5  12      286.76      308.70     26.60 o 
  -1   5  12      290.19      248.57     20.25 o 
   0   5  12      402.92      424.45     24.58 o 
   1   5  12      108.42       98.19     12.63 o 
   2   5  12      162.15      183.23     16.63 o 
   3   5  12       42.76       26.02     10.23 o 
   4   5  12      190.79      214.84     23.41 o 
   5   5  12       96.74       89.70     14.60 o 
   6   5  12       68.82       75.62     18.94 o 
   7   5  12      121.31      133.30     21.83 o 
   8   5  12       77.54       91.99     25.18 o 
   9   5  12       41.27       39.59     21.32 o 
 -11   6  12      208.99      182.70     25.83 o 
 -10   6  12       16.08       13.81     16.97 o 
  -9   6  12      294.11      274.73     27.75 o 
  -8   6  12       49.51       36.31     22.44 o 
  -7   6  12      256.48      232.56     30.73 o 
  -6   6  12      191.94      213.78     24.13 o 
  -5   6  12      954.22      934.39     41.72 o 
  -4   6  12       65.24       78.43     21.86 o 
  -3   6  12      765.28      694.37     44.87 o 
  -2   6  12      223.59      257.49     31.73 o 
  -1   6  12      447.53      479.73     30.41 o 
   0   6  12      269.07      304.03     21.66 o 
   1   6  12      634.57      564.17     26.37 o 
   2   6  12      143.67      185.58     22.86 o 
   3   6  12      350.06      301.34     19.87 o 
   4   6  12      144.80      204.75     20.18 o 
   5   6  12      178.20      147.02     21.86 o 
   6   6  12      101.98      145.76     23.87 o 
   7   6  12      125.59       90.19     21.92 o 
  -8   7  12      174.11      138.06     24.67 o 
  -7   7  12        4.83       28.24     18.32 o 
  -6   7  12       34.85       35.83     18.71 o 
  -5   7  12       51.51       53.81     18.41 o 
  -4   7  12      114.42      126.42     22.56 o 
  -3   7  12       19.13       17.57     15.71 o 
  -2   7  12      117.38      127.97     22.06 o 
  -1   7  12        0.22       -6.39     14.45 o 
   0   7  12       62.97       70.33     20.06 o 
   1   7  12       28.51       34.57     14.98 o 
   2   7  12       82.37      100.51     20.82 o 
   3   7  12        9.16       -0.61     12.84 o 
   4   7  12       46.98       28.96     17.51 o 
 -16   1  13       17.66      -15.23     22.27 o 
 -15   1  13        0.32        1.37     18.26 o 
 -14   1  13      138.53      145.02     25.50 o 
 -13   1  13       31.70       34.91     23.81 o 
 -12   1  13      149.04      136.91     22.45 o 
 -11   1  13       52.68       75.72     19.14 o 
 -10   1  13       12.85       14.72     11.12 o 
  -9   1  13       14.18        5.95      8.52 o 
  -8   1  13      340.54      355.68     27.60 o 
  -7   1  13       28.87       22.97      6.84 o 
  -6   1  13      384.53      371.68     13.33 o 
  -5   1  13       78.34       83.15      7.98 o 
  -4   1  13      229.66      233.58     10.83 o 
  -3   1  13       32.00       30.30      7.25 o 
  -2   1  13       87.49       67.76      8.68 o 
  -1   1  13      357.95      326.32     13.98 o 
   0   1  13      193.05      202.27     11.84 o 
   1   1  13       49.20       35.49      9.40 o 
   2   1  13      129.52      165.10     11.85 o 
   3   1  13       12.32       20.56      7.93 o 
   4   1  13      485.59      574.90     20.20 o 
   5   1  13       39.58       26.95     14.48 o 
   6   1  13       29.04        9.56     17.22 o 
   7   1  13        2.63       -6.53      9.92 o 
   8   1  13       71.44      106.24     21.14 o 
   9   1  13        0.32        4.27     11.53 o 
  10   1  13      148.83      133.57     17.73 o 
  11   1  13       22.98       16.41     14.27 o 
 -15   2  13       35.35       60.31     22.80 o 
 -14   2  13      102.16      150.52     26.52 o 
 -13   2  13      311.51      311.08     34.81 o 
 -12   2  13       69.71       65.32     16.52 o 
 -11   2  13      436.95      484.72     36.94 o 
 -10   2  13      209.10      247.21     17.83 o 
  -9   2  13      817.59      852.60     34.51 o 
  -8   2  13      101.28      124.85     13.21 o 
  -7   2  13     2382.75     2298.01     44.73 o 
  -6   2  13       28.18       28.02     12.40 o 
  -5   2  13     1929.61     1917.26     33.52 o 
  -4   2  13      160.80      173.38     11.62 o 
  -3   2  13     1852.75     1740.50     31.65 o 
  -2   2  13       13.03        7.83      6.90 o 
  -1   2  13     2483.17     2541.70     52.26 o 
   0   2  13       37.38       58.80     12.33 o 
   1   2  13      954.06     1009.03     30.59 o 
   2   2  13      246.59      225.61     16.93 o 
   3   2  13      608.04      643.33     21.57 o 
   4   2  13       30.05       39.19      9.48 o 
   5   2  13      434.47      471.15     20.90 o 
   6   2  13        0.28        0.30      8.73 o 
   7   2  13      245.30      265.72     16.99 o 
   8   2  13       16.00        5.81     11.20 o 
   9   2  13      171.62      140.31     16.75 o 
  10   2  13       15.91       -1.35     15.52 o 
  11   2  13       39.42       15.81     22.01 o 
 -15   3  13        9.78       10.99     22.77 o 
 -14   3  13      279.13      281.74     54.52 o 
 -13   3  13       53.23       62.30     24.82 o 
 -12   3  13      469.75      469.28     25.50 o 
 -11   3  13       62.84       71.04     13.95 o 
 -10   3  13      472.32      490.94     24.11 o 
  -9   3  13       39.04       64.58     14.40 o 
  -8   3  13     1176.03     1198.91     39.20 o 
  -7   3  13        5.22        3.31     10.19 o 
  -6   3  13     1516.90     1583.27     44.31 o 
  -5   3  13       32.34       26.77     11.38 o 
  -4   3  13     1858.03     1877.23     47.31 o 
  -3   3  13      194.69      214.95     13.41 o 
  -2   3  13      949.58     1006.87     24.79 o 
  -1   3  13       92.91       86.40     10.37 o 
   0   3  13      722.37      721.72     21.74 o 
   1   3  13       72.33       67.84     10.15 o 
   2   3  13     1087.16     1116.02     27.99 o 
   3   3  13      102.26       81.16     13.54 o 
   4   3  13      472.14      474.96     25.99 o 
   5   3  13       34.50       40.13     10.58 o 
   6   3  13      137.75      156.36     14.70 o 
   7   3  13        1.79        4.57      9.78 o 
   8   3  13      167.92      208.55     18.10 o 
   9   3  13        5.53      -14.06     14.52 o 
  10   3  13       93.40       99.31     20.86 o 
 -14   4  13      100.87      127.12     24.03 o 
 -13   4  13       38.40       17.74     17.57 o 
 -12   4  13      104.43       93.26     20.24 o 
 -11   4  13      116.46      135.54     21.04 o 
 -10   4  13      381.94      356.70     26.53 o 
  -9   4  13       42.57       55.19     23.14 o 
  -8   4  13      273.83      289.42     23.83 o 
  -7   4  13      595.44      599.45     37.29 o 
  -6   4  13      491.89      450.96     30.03 o 
  -5   4  13      304.41      311.27     23.29 o 
  -4   4  13      224.36      214.27     20.08 o 
  -3   4  13      395.56      421.76     21.01 o 
  -2   4  13      160.45      158.52     12.85 o 
  -1   4  13      776.36      823.38     24.20 o 
   0   4  13      358.82      344.20     23.72 o 
   1   4  13      543.74      587.33     22.08 o 
   2   4  13      119.30      114.54     12.66 o 
   3   4  13      417.30      358.46     28.63 o 
   4   4  13      126.46      139.61     14.20 o 
   5   4  13      393.00      384.41     19.95 o 
   6   4  13      111.12      110.01     17.66 o 
   7   4  13      418.13      429.34     22.25 o 
   8   4  13       69.76       62.57     25.92 o 
   9   4  13      122.85      118.12     21.70 o 
 -13   5  13        1.32       -3.20     16.91 o 
 -12   5  13       54.11       24.57     17.10 o 
 -11   5  13        4.69       -0.11     16.27 o 
 -10   5  13       77.50       83.08     20.20 o 
  -9   5  13        1.02       12.16     14.14 o 
  -8   5  13       79.42       70.58     17.90 o 
  -7   5  13        2.86        0.28     13.20 o 
  -6   5  13       66.13       82.36     25.48 o 
  -5   5  13       43.36       36.20     20.60 o 
  -4   5  13      193.84      204.95     21.46 o 
  -3   5  13       14.59       -2.12     11.72 o 
  -2   5  13      219.78      217.85     19.43 o 
  -1   5  13       33.34       37.94     11.99 o 
   0   5  13      123.86      130.62     13.54 o 
   1   5  13      200.57      164.12     27.94 o 
   2   5  13       88.99       60.50     11.75 o 
   3   5  13       42.29       57.06     12.57 o 
   4   5  13       29.98       20.87     14.12 o 
   5   5  13       55.66       50.40     12.45 o 
   6   5  13       63.07       49.29     14.85 o 
   7   5  13       75.88       70.09     20.17 o 
   8   5  13       12.41       29.62     18.28 o 
 -11   6  13        0.15       10.35     18.71 o 
 -10   6  13       25.70       66.80     30.71 o 
  -9   6  13        0.13       15.26     19.81 o 
  -8   6  13       73.80       82.57     20.92 o 
  -7   6  13        0.52       18.17     15.85 o 
  -6   6  13       68.82       58.93     18.81 o 
  -5   6  13       17.31       10.93     14.72 o 
  -4   6  13      118.78       95.56     19.53 o 
  -3   6  13       21.00       20.61     15.35 o 
  -2   6  13       98.28       72.24     21.37 o 
  -1   6  13       26.21      -12.14     13.37 o 
   0   6  13      183.19      163.93     19.01 o 
   1   6  13       42.30       51.12     16.55 o 
   2   6  13       56.10       48.97     13.00 o 
   3   6  13       44.94       46.47     12.53 o 
   4   6  13       30.10       34.25     15.02 o 
   5   6  13       22.26       44.61     18.06 o 
   6   6  13       83.25       82.37     20.93 o 
  -8   7  13        4.64        4.24     19.34 o 
  -7   7  13        6.09       11.52     19.85 o 
  -6   7  13       37.52       38.22     33.14 o 
  -5   7  13       53.68       49.98     19.91 o 
  -4   7  13        5.78       -3.20     18.49 o 
  -3   7  13       48.59       27.97     17.32 o 
  -2   7  13       13.30       24.55     22.20 o 
  -1   7  13        9.38        7.47     20.44 o 
   0   7  13        3.32       22.60     17.42 o 
   1   7  13        0.40       23.52     14.69 o 
   2   7  13       38.63       38.55     18.02 o 
   3   7  13       22.81       28.60     18.23 o 
 -16   0  14      225.53      263.14     50.17 o 
 -15   0  14        8.09       12.80     28.67 o 
 -13   0  14       13.68        8.70     22.53 o 
 -12   0  14      764.64      787.37     57.34 o 
 -11   0  14      145.64      108.53     28.16 o 
 -10   0  14     1264.03     1482.07     74.23 o 
  -9   0  14      337.85      288.73     34.30 o 
  -8   0  14      426.19      451.88     22.26 o 
  -7   0  14      100.33      122.86     13.55 o 
  -6   0  14     1415.09     1373.87     54.83 o 
  -5   0  14      128.67      126.30     13.12 o 
  -4   0  14     1487.16     1522.99     37.12 o 
  -3   0  14      570.80      555.64     22.97 o 
  -2   0  14      362.95      332.95     17.99 o 
  -1   0  14      185.10      188.33     24.83 o 
   0   0  14     1364.16     1381.75    102.39 o 
   1   0  14       11.74       12.89     12.12 o 
   2   0  14      825.55      855.89     38.29 o 
   3   0  14      286.21      293.94     32.00 o 
   4   0  14     1907.98     1800.23     57.80 o 
   5   0  14      130.75      149.63     35.07 o 
   6   0  14      422.27      411.17     31.27 o 
   7   0  14      108.55      127.40     29.95 o 
   8   0  14      226.83      141.15     23.61 o 
   9   0  14      188.62      186.49     27.55 o 
  10   0  14      269.71      194.37     28.40 o 
  11   0  14       82.49      123.41     26.09 o 
 -15   1  14      114.52       76.11     30.97 o 
 -14   1  14       65.01        9.72     28.16 o 
 -13   1  14      118.11      122.88     23.82 o 
 -12   1  14      130.59      137.00     22.93 o 
 -11   1  14      274.63      339.87     44.03 o 
 -10   1  14        0.34        4.10     11.31 o 
  -9   1  14      158.64      140.45     13.89 o 
  -8   1  14      223.14      265.58     24.46 o 
  -7   1  14      127.58      138.20     13.67 o 
  -6   1  14       42.01       20.84      7.16 o 
  -5   1  14       52.20       49.42      9.62 o 
  -4   1  14        4.39        5.38      6.53 o 
  -3   1  14       89.07      103.51      9.81 o 
  -2   1  14        7.69        3.42      7.70 o 
  -1   1  14      165.48      162.29     14.28 o 
   0   1  14        3.51       -9.33      6.22 o 
   1   1  14       94.89       96.03     10.25 o 
   2   1  14       51.78       52.08     10.66 o 
   3   1  14      281.77      274.94     17.44 o 
   4   1  14       19.42       17.39      9.68 o 
   5   1  14      161.76      169.53     19.68 o 
   6   1  14        3.75       -1.24     12.49 o 
   7   1  14       89.84      100.96     20.84 o 
   8   1  14        1.40      -11.32     10.65 o 
   9   1  14      185.28      149.88     26.31 o 
  10   1  14        0.27        3.75     12.67 o 
  11   1  14       56.51       45.84     15.91 o 
 -15   2  14       16.43       24.32     21.54 o 
 -14   2  14      123.38      129.20     42.24 o 
 -13   2  14       19.54       43.11     20.43 o 
 -12   2  14      277.84      371.86     26.47 o 
 -11   2  14      173.11      160.19     19.67 o 
 -10   2  14      453.94      435.12     22.62 o 
  -9   2  14        1.33       12.41      9.52 o 
  -8   2  14      589.26      613.26     24.43 o 
  -7   2  14       20.99       42.70     12.49 o 
  -6   2  14     1048.29     1097.78     59.08 o 
  -5   2  14       65.29       66.21      9.40 o 
  -4   2  14      859.24      895.69     23.16 o 
  -3   2  14        0.37       -0.40      6.91 o 
  -2   2  14      929.73      901.50     23.33 o 
  -1   2  14       11.94       18.34      7.80 o 
   0   2  14     1014.16     1032.42     30.60 o 
   1   2  14        0.95        4.02      8.63 o 
   2   2  14      407.27      469.52     19.10 o 
   3   2  14       13.06       12.49      8.49 o 
   4   2  14      629.22      652.24     23.96 o 
   5   2  14        9.40        4.15      8.81 o 
   6   2  14      219.05      210.47     18.09 o 
   7   2  14       26.29       21.06     12.33 o 
   8   2  14       91.37       78.16     15.09 o 
   9   2  14       32.64       21.73     13.87 o 
  10   2  14       97.98       39.25     17.53 o 
 -14   3  14        1.11       -8.03     20.73 o 
 -13   3  14        0.19        1.17     15.29 o 
 -12   3  14       35.19       17.47     15.91 o 
 -11   3  14       49.68       16.15     16.60 o 
 -10   3  14        0.02       -8.28     11.73 o 
  -9   3  14       21.18        4.41     12.45 o 
  -8   3  14       52.39       54.37     13.83 o 
  -7   3  14        2.63       -0.04     10.91 o 
  -6   3  14        0.05       -5.77     10.25 o 
  -5   3  14        6.16       18.41     13.63 o 
  -4   3  14      240.66      258.89     14.45 o 
  -3   3  14      269.26      287.70     15.11 o 
  -2   3  14        2.81       10.48      7.75 o 
  -1   3  14      120.15      123.71     12.32 o 
   0   3  14       34.08       38.62      9.07 o 
   1   3  14       37.67       35.55     11.76 o 
   2   3  14       32.43       22.28      9.39 o 
   3   3  14      215.20      192.68     15.11 o 
   4   3  14        1.44       -6.43      8.76 o 
   5   3  14        3.11        3.86      9.31 o 
   6   3  14        0.12       11.15     10.25 o 
   7   3  14        2.66       11.79     11.12 o 
   8   3  14       10.23        5.74     11.29 o 
   9   3  14        7.60      -22.66     17.12 o 
 -13   4  14       26.33       15.52     20.48 o 
 -12   4  14        7.28       34.55     17.11 o 
 -11   4  14        3.13       10.03     14.68 o 
 -10   4  14        9.08        1.41     27.72 o 
  -9   4  14       13.98       -0.75     12.47 o 
  -8   4  14        4.36       13.18     15.36 o 
  -7   4  14       66.31       84.59     17.51 o 
  -6   4  14       21.65       27.72     13.63 o 
  -5   4  14       39.59       48.43     14.13 o 
  -4   4  14        2.71       -4.10     10.80 o 
  -3   4  14       60.99       41.41     11.50 o 
  -2   4  14        2.36        0.41      8.31 o 
  -1   4  14        2.26        0.84      8.47 o 
   0   4  14       75.41       82.80     11.61 o 
   1   4  14       82.36      103.39     14.63 o 
   2   4  14      117.33      111.71     13.17 o 
   3   4  14        0.27       10.28      9.74 o 
   4   4  14       85.64       79.02     12.90 o 
   5   4  14        2.00       12.75     10.75 o 
   6   4  14        0.66        8.27     11.04 o 
   7   4  14       19.99        5.29     11.50 o 
   8   4  14       18.23       22.91     17.29 o 
 -12   5  14        0.17       14.73     17.71 o 
 -11   5  14      213.66      229.10     26.58 o 
 -10   5  14        0.06      -12.45     16.45 o 
  -9   5  14      265.23      322.56     28.59 o 
  -8   5  14        0.51       17.09     14.85 o 
  -7   5  14      222.00      261.68     28.82 o 
  -6   5  14       24.57       18.23     20.10 o 
  -5   5  14      218.12      274.28     24.82 o 
  -4   5  14       33.71       49.81     15.33 o 
  -3   5  14      339.87      388.72     27.77 o 
  -2   5  14        2.55       -8.32     13.30 o 
  -1   5  14      190.26      211.82     18.33 o 
   0   5  14      139.47      168.35     15.43 o 
   1   5  14      284.47      324.04     21.12 o 
   2   5  14       19.70       20.93     11.17 o 
   3   5  14      159.03      231.11     17.91 o 
   4   5  14       32.15       29.82     12.16 o 
   5   5  14       97.46      114.51     15.57 o 
   6   5  14       87.95       82.98     16.82 o 
   7   5  14       75.21       64.35     22.89 o 
 -10   6  14      158.97      161.75     36.21 o 
  -9   6  14       57.94       71.53     20.57 o 
  -8   6  14      136.41      160.50     36.26 o 
  -7   6  14      112.17      104.37     21.86 o 
  -6   6  14      215.40      240.42     37.12 o 
  -5   6  14       27.90       54.14     17.81 o 
  -4   6  14      254.83      273.35     27.19 o 
  -3   6  14       17.82       39.97     21.35 o 
  -2   6  14      162.21      199.39     31.79 o 
  -1   6  14       37.32       30.24     17.73 o 
   0   6  14      119.08      115.66     17.32 o 
   1   6  14       24.08       25.36     20.69 o 
   2   6  14      140.14      127.43     28.15 o 
   3   6  14        0.68        0.39     11.52 o 
   4   6  14       58.03       63.15     16.19 o 
   5   6  14       10.52        5.70     17.06 o 
  -6   7  14        2.32       -2.31     17.44 o 
  -5   7  14       93.66      104.19     23.03 o 
  -4   7  14        6.90        4.46     16.16 o 
  -3   7  14      137.80      174.27     25.18 o 
  -2   7  14       18.77       -0.31     16.06 o 
  -1   7  14       78.81       90.29     21.84 o 
   0   7  14        0.04        1.61     17.21 o 
   1   7  14      104.43      135.02     24.57 o 
 -15   1  15        2.14       -5.96     17.85 o 
 -14   1  15       28.55       26.85     19.39 o 
 -13   1  15       33.45       35.96     23.29 o 
 -12   1  15       24.65       26.71     18.26 o 
 -11   1  15       39.10       42.55     28.16 o 
 -10   1  15      308.44      319.81     22.46 o 
  -9   1  15      101.31      116.87     17.29 o 
  -8   1  15        7.61        6.30      9.13 o 
  -7   1  15      189.31      199.33     13.27 o 
  -6   1  15      188.63      208.33     13.41 o 
  -5   1  15       18.38       22.42      7.99 o 
  -4   1  15      726.65      702.32     20.64 o 
  -3   1  15       13.12       20.93      7.80 o 
  -2   1  15       85.09       81.27     10.04 o 
  -1   1  15      193.90      169.12     13.82 o 
   0   1  15       91.86      113.76     11.16 o 
   1   1  15      183.83      172.58     19.88 o 
   2   1  15      182.62      155.01     15.37 o 
   3   1  15      291.22      262.03     18.38 o 
   4   1  15       76.37       77.89     12.74 o 
   5   1  15      139.66      124.98     15.48 o 
   6   1  15       66.71       43.76     13.37 o 
   7   1  15       56.08       63.00     14.47 o 
   8   1  15        8.65        1.17     11.87 o 
   9   1  15       57.99       41.56     14.84 o 
  10   1  15        3.93        1.14     13.29 o 
 -15   2  15       43.70       38.27     23.35 o 
 -14   2  15      241.63      217.03     29.45 o 
 -13   2  15       92.62       88.98     24.25 o 
 -12   2  15      311.64      321.15     31.11 o 
 -11   2  15      103.78       89.12     17.63 o 
 -10   2  15      367.10      384.25     21.86 o 
  -9   2  15      490.58      477.03     39.43 o 
  -8   2  15      765.01      745.50     39.31 o 
  -7   2  15      156.88      157.71     18.94 o 
  -6   2  15      634.54      619.56     28.60 o 
  -5   2  15      379.84      434.49     23.92 o 
  -4   2  15      678.35      687.90     21.37 o 
  -3   2  15      975.41     1057.95     25.68 o 
  -2   2  15     1286.25     1175.76     27.61 o 
  -1   2  15      273.59      289.68     15.36 o 
   0   2  15      396.63      389.66     24.68 o 
   1   2  15      170.27      195.84     17.54 o 
   2   2  15      456.03      425.03     28.37 o 
   3   2  15      148.02      145.66     15.03 o 
   4   2  15      204.57      167.12     31.70 o 
   5   2  15       14.61       39.16     13.08 o 
   6   2  15       97.52       82.75     14.82 o 
   7   2  15       11.94       18.78     12.96 o 
   8   2  15       74.67       58.85     19.20 o 
   9   2  15        6.90       16.14     14.00 o 
 -14   3  15       30.61       27.13     33.28 o 
 -13   3  15      129.56      100.70     72.18 o 
 -12   3  15       44.02       31.36     23.55 o 
 -11   3  15       82.98       92.79     18.64 o 
 -10   3  15       76.99       52.30     25.80 o 
  -9   3  15      111.60      126.43     21.71 o 
  -8   3  15       87.16       80.96     15.92 o 
  -7   3  15      172.44      192.73     19.81 o 
  -6   3  15      129.45      143.54     18.55 o 
  -5   3  15      142.56      157.14     27.76 o 
  -4   3  15      793.54      790.40     27.13 o 
  -3   3  15      188.26      203.04     14.00 o 
  -2   3  15      807.16      815.38     23.93 o 
  -1   3  15       41.46       33.78      9.72 o 
   0   3  15      130.23      146.34     13.36 o 
   1   3  15      399.45      389.81     18.29 o 
   2   3  15      526.47      596.37     31.63 o 
   3   3  15      337.86      337.13     18.36 o 
   4   3  15      550.81      484.82     21.79 o 
   5   3  15       27.63       40.71     11.78 o 
   6   3  15       71.94       63.00     13.57 o 
   7   3  15      126.53      109.94     20.95 o 
   8   3  15       52.61       55.03     15.57 o 
   9   3  15       77.39       75.26     26.40 o 
 -13   4  15      141.59      156.16     36.86 o 
 -12   4  15      209.54      246.56     51.60 o 
 -11   4  15      192.93      186.96     38.47 o 
 -10   4  15      168.28      149.42     30.66 o 
  -9   4  15      180.04      222.81     34.48 o 
  -8   4  15      236.79      229.26     23.62 o 
  -7   4  15      235.41      223.30     29.30 o 
  -6   4  15      489.86      491.75     50.14 o 
  -5   4  15      206.10      195.20     21.27 o 
  -4   4  15      430.03      428.68     27.78 o 
  -3   4  15      186.17      235.40     29.83 o 
  -2   4  15      371.58      371.42     18.40 o 
  -1   4  15      127.97      138.69     18.01 o 
   0   4  15      810.85      832.20     30.84 o 
   1   4  15      316.97      306.53     18.09 o 
   2   4  15      198.75      270.46     17.57 o 
   3   4  15       11.11       48.59     11.64 o 
   4   4  15      378.14      377.46     20.89 o 
   5   4  15      116.26      139.84     16.15 o 
   6   4  15      215.55      256.12     19.46 o 
   7   4  15       43.87        5.05     12.44 o 
   8   4  15       67.10       69.88     33.85 o 
 -11   5  15       35.41       42.74     22.02 o 
 -10   5  15       20.68       17.29     16.72 o 
  -9   5  15        4.60       -2.94     14.91 o 
  -8   5  15       31.12       17.20     15.95 o 
  -7   5  15       10.72        4.41     15.12 o 
  -6   5  15       92.70       83.89     18.82 o 
  -5   5  15        2.11       -2.65     12.98 o 
  -4   5  15      240.22      198.89     22.68 o 
  -3   5  15        1.70       26.39     14.96 o 
  -2   5  15      251.61      291.89     25.78 o 
  -1   5  15       32.74       36.75     13.60 o 
   0   5  15      411.88      381.65     21.32 o 
   1   5  15        8.98       30.65     11.38 o 
   2   5  15      355.70      363.61     23.48 o 
   3   5  15        0.33       -7.26     10.34 o 
   4   5  15      125.94      102.00     15.50 o 
   5   5  15       30.68       52.03     13.95 o 
   6   5  15      137.75      145.77     37.91 o 
  -9   6  15       15.07       41.83     21.68 o 
  -8   6  15      100.55      104.64     23.14 o 
  -7   6  15       60.74       57.17     18.87 o 
  -6   6  15       81.03       65.62     24.71 o 
  -5   6  15        1.51       -2.96     15.81 o 
  -4   6  15       90.24      102.86     20.60 o 
  -3   6  15       10.02       14.34     18.46 o 
  -2   6  15       29.72       29.82     17.13 o 
  -1   6  15        8.52        1.68     15.46 o 
   0   6  15       15.44       20.09     13.78 o 
   1   6  15        3.99        0.35     13.36 o 
   2   6  15       22.04       15.47     13.64 o 
   3   6  15        2.38       21.00     13.17 o 
   4   6  15        0.11       -9.42     13.21 o 
  -4   7  15       15.97        3.98     18.02 o 
  -3   7  15       31.41       58.39     25.45 o 
  -2   7  15        0.24       22.26     19.07 o 
  -1   7  15       34.66       25.32     23.35 o 
 -15   0  16      191.06      238.56     45.56 o 
 -14   0  16       34.21       10.24     25.60 o 
 -13   0  16      424.72      305.63     45.05 o 
 -12   0  16       13.37       -2.56     20.48 o 
 -11   0  16      666.94      593.34     52.22 o 
 -10   0  16       73.75       88.05     26.62 o 
  -9   0  16      175.26      270.30     35.32 o 
  -8   0  16      461.94      496.75     30.57 o 
  -7   0  16     1017.27     1078.47     34.48 o 
  -6   0  16       75.65      120.45     15.10 o 
  -5   0  16     1076.84     1092.11     33.47 o 
  -4   0  16      130.31      157.87     20.09 o 
  -3   0  16      813.56      858.14     38.04 o 
  -2   0  16      446.79      493.89     30.57 o 
  -1   0  16      484.61      581.21     70.14 o 
   0   0  16      628.32      573.88     33.94 o 
   1   0  16      589.09      700.09     37.00 o 
   2   0  16      211.17      190.83     24.05 o 
   3   0  16      484.26      640.48     54.27 o 
   4   0  16      159.27      212.24     26.62 o 
   5   0  16      591.32      625.17     69.37 o 
   6   0  16        1.08       -2.03     15.23 o 
   7   0  16       51.12       45.29     27.13 o 
   8   0  16       42.43       -1.51     18.37 o 
   9   0  16      104.78      120.25     26.59 o 
 -15   1  16       44.22       20.94     21.17 o 
 -14   1  16       47.43        2.31     18.45 o 
 -13   1  16       10.24       25.61     22.27 o 
 -12   1  16       39.96       32.79     18.64 o 
 -11   1  16      128.50      137.86     23.30 o 
 -10   1  16      479.36      553.21     28.52 o 
  -9   1  16      443.73      500.80     25.12 o 
  -8   1  16      250.41      224.14     19.79 o 
  -7   1  16       31.93       13.78     11.11 o 
  -6   1  16      822.29      874.28     23.96 o 
  -5   1  16      120.26      119.22     12.18 o 
  -4   1  16     1441.67     1503.29     31.51 o 
  -3   1  16       93.60       86.00     10.79 o 
  -2   1  16     1076.80     1022.67     38.93 o 
  -1   1  16        0.08        2.18      9.09 o 
   0   1  16     1041.20     1097.08     34.43 o 
   1   1  16        1.44       -1.87      9.65 o 
   2   1  16      658.10      667.18     38.57 o 
   3   1  16        0.69        3.21     10.34 o 
   4   1  16      503.90      530.23     25.16 o 
   5   1  16       13.03       -3.27     10.71 o 
   6   1  16      335.29      346.70     22.90 o 
   7   1  16        5.79       -5.88     11.62 o 
   8   1  16      194.53      188.15     19.90 o 
   9   1  16        0.35       19.63     14.60 o 
 -14   2  16        3.20        1.69     20.70 o 
 -13   2  16       77.93       89.58     32.76 o 
 -12   2  16        4.27       34.30     27.64 o 
 -11   2  16      162.59      159.18     25.47 o 
 -10   2  16       10.70       14.33     13.69 o 
  -9   2  16      302.02      359.86     25.07 o 
  -8   2  16       26.04       28.15     13.17 o 
  -7   2  16      147.96      153.01     17.75 o 
  -6   2  16       15.23       -6.84     10.04 o 
  -5   2  16      367.98      442.58     20.92 o 
  -4   2  16       56.24       47.58      9.61 o 
  -3   2  16      275.07      307.90     16.09 o 
  -2   2  16        6.90        1.56      8.60 o 
  -1   2  16      183.29      176.38     14.11 o 
   0   2  16      124.93      115.96     12.23 o 
   1   2  16      178.73      192.70     14.48 o 
   2   2  16       47.68       34.51     11.48 o 
   3   2  16      112.05      110.27     14.92 o 
   4   2  16        3.52        7.93     11.01 o 
   5   2  16       62.66       49.96     13.61 o 
   6   2  16       33.72       56.94     17.22 o 
   7   2  16       24.05        7.14     12.05 o 
   8   2  16        8.51       26.14     13.96 o 
   9   2  16       33.38       28.86     15.66 o 
 -13   3  16       24.21      -16.38     26.11 o 
 -12   3  16       17.22       28.48     20.55 o 
 -11   3  16        4.97        1.60     14.75 o 
 -10   3  16       46.92       42.37     15.67 o 
  -9   3  16       21.86       49.67     19.19 o 
  -8   3  16      204.56      192.67     27.31 o 
  -7   3  16       42.75       38.56     14.74 o 
  -6   3  16        2.15      -10.19     11.50 o 
  -5   3  16       65.65       36.84     13.17 o 
  -4   3  16      133.33      126.77     15.29 o 
  -3   3  16       11.59       30.82      9.94 o 
  -2   3  16      129.26       98.34     17.91 o 
  -1   3  16        4.23        3.60      8.58 o 
   0   3  16       69.88       49.88     10.70 o 
   1   3  16       51.48       42.99     10.79 o 
   2   3  16       30.19       41.20     13.45 o 
   3   3  16        0.24       -7.13      9.28 o 
   4   3  16       34.12       22.34     11.11 o 
   5   3  16       22.67        8.77     11.36 o 
   6   3  16       12.57       17.89     13.46 o 
   7   3  16       14.00       29.37     17.22 o 
   8   3  16        5.68       -3.93     14.04 o 
 -12   4  16       58.35       71.18     20.47 o 
 -11   4  16        2.56       -6.64     15.43 o 
 -10   4  16       27.86       42.05     17.51 o 
  -9   4  16       51.08       49.26     16.53 o 
  -8   4  16       28.25       21.83     15.85 o 
  -7   4  16       52.68       75.03     17.53 o 
  -6   4  16        6.18       27.87     14.55 o 
  -5   4  16      148.66      172.25     31.31 o 
  -4   4  16       10.35       12.96     13.25 o 
  -3   4  16      229.18      175.75     23.86 o 
  -2   4  16       23.96       30.09     11.75 o 
  -1   4  16        4.88       12.40     10.13 o 
   0   4  16       28.63       28.98     10.97 o 
   1   4  16       72.24       94.66     13.81 o 
   2   4  16       28.26       25.98     19.80 o 
   3   4  16      224.52      226.40     24.33 o 
   4   4  16        9.18       19.27     11.68 o 
   5   4  16       12.95       19.42     12.61 o 
   6   4  16        8.21        3.81     12.70 o 
   7   4  16        9.05       28.01     14.10 o 
 -11   5  16        4.09       18.29     18.75 o 
 -10   5  16      139.10      163.24     41.25 o 
  -9   5  16        0.28      -11.02     15.53 o 
  -8   5  16      109.50      122.74     21.65 o 
  -7   5  16        6.18       10.86     16.49 o 
  -6   5  16      212.53      178.46     23.80 o 
  -5   5  16       31.84       32.16     16.37 o 
  -4   5  16      205.53      252.85     25.39 o 
  -3   5  16       57.27       63.70     17.52 o 
  -2   5  16      237.42      294.07     25.98 o 
  -1   5  16       56.37       62.22     15.19 o 
   0   5  16      133.96      147.66     19.52 o 
   1   5  16       86.22      112.91     15.53 o 
   2   5  16       56.63       87.61     16.13 o 
   3   5  16       68.03       98.73     16.48 o 
   4   5  16       92.34       78.70     14.99 o 
   5   5  16       32.49       38.03     14.67 o 
  -8   6  16        2.72       -0.29     16.38 o 
  -7   6  16       72.73       57.88     34.04 o 
  -6   6  16        4.22       -4.79     17.03 o 
  -5   6  16       98.22       68.24     20.51 o 
  -4   6  16        9.54       19.84     17.13 o 
  -3   6  16       66.85       69.41     19.71 o 
  -2   6  16        0.61       -3.20     15.92 o 
  -1   6  16       81.51       63.86     19.21 o 
   0   6  16        0.81       -9.24     15.44 o 
   1   6  16       42.85       77.85     17.54 o 
   2   6  16        1.13       -3.64     12.34 o 
 -14   1  17       14.48       33.85     21.50 o 
 -13   1  17      119.17      160.01     40.70 o 
 -12   1  17       25.19       -4.93     21.76 o 
 -11   1  17      105.77      156.92     24.43 o 
 -10   1  17       25.69       16.89     24.06 o 
  -9   1  17       51.75       52.66     17.78 o 
  -8   1  17      129.56      121.35     27.87 o 
  -7   1  17        9.98       14.92     11.75 o 
  -6   1  17      180.10      182.66     13.90 o 
  -5   1  17       35.93       39.53      9.63 o 
  -4   1  17      154.72      163.59     14.16 o 
  -3   1  17       46.42       73.35     12.72 o 
  -2   1  17       86.65      107.24     14.03 o 
  -1   1  17       22.08       28.25     10.61 o 
   0   1  17      163.37      198.35     16.73 o 
   1   1  17       31.76        7.84     10.41 o 
   2   1  17       95.02       92.35     14.16 o 
   3   1  17       22.01       24.62     11.64 o 
   4   1  17       97.99       96.61     15.76 o 
   5   1  17       56.03       34.34     13.70 o 
   6   1  17       14.97       12.97     11.79 o 
   7   1  17        0.46      -14.66     12.04 o 
   8   1  17       26.26       26.16     14.63 o 
 -14   2  17       11.29       14.33     27.64 o 
 -13   2  17      214.16      203.75     42.49 o 
 -12   2  17       51.50       83.45     33.28 o 
 -11   2  17      129.78      178.50     38.40 o 
 -10   2  17      218.84      225.74     22.56 o 
  -9   2  17      183.05      173.17     34.78 o 
  -8   2  17      123.86      102.97     18.36 o 
  -7   2  17      325.69      289.07     23.16 o 
  -6   2  17        4.06       -1.93     11.03 o 
  -5   2  17      200.70      200.10     14.71 o 
  -4   2  17      150.19      176.13     21.66 o 
  -3   2  17      200.74      209.61     15.02 o 
  -2   2  17      140.97      161.60     16.50 o 
  -1   2  17       11.41       25.24      9.75 o 
   0   2  17       15.12       31.06      9.90 o 
   1   2  17       13.33        6.81     10.70 o 
   2   2  17       52.15       33.41     11.81 o 
   3   2  17       17.51       42.19     15.52 o 
   4   2  17       24.96       30.04     16.95 o 
   5   2  17       18.12       14.93     13.38 o 
   6   2  17       44.01       13.17     12.77 o 
   7   2  17        8.51       -0.88     12.21 o 
   8   2  17        4.28       10.42     14.60 o 
 -13   3  17      184.33      230.37     44.03 o 
 -12   3  17       41.44       29.59     28.41 o 
 -11   3  17      274.28      249.93     25.41 o 
 -10   3  17      105.10       87.40     18.85 o 
  -9   3  17      422.54      460.99     33.37 o 
  -8   3  17      169.21      181.78     21.95 o 
  -7   3  17      200.96      259.65     23.34 o 
  -6   3  17      277.19      220.45     21.81 o 
  -5   3  17      441.01      415.31     44.26 o 
  -4   3  17      170.46      208.33     21.09 o 
  -3   3  17      467.37      454.29     22.24 o 
  -2   3  17       51.53       58.72     11.46 o 
  -1   3  17       66.25       85.02     12.53 o 
   0   3  17      111.19      145.68     14.35 o 
   1   3  17      153.20      151.96     15.19 o 
   2   3  17      142.09      157.73     15.53 o 
   3   3  17      292.02      300.11     22.68 o 
   4   3  17       14.55        3.83     12.42 o 
   5   3  17       90.42       46.77     15.67 o 
   6   3  17       38.18       36.04     15.16 o 
   7   3  17       17.62       13.27     13.55 o 
 -12   4  17       99.84       84.48     23.89 o 
 -11   4  17       52.26        6.62     18.47 o 
 -10   4  17      141.60      209.53     25.57 o 
  -9   4  17        6.80       19.28     16.59 o 
  -8   4  17      158.98      152.42     22.38 o 
  -7   4  17       67.66       77.89     17.60 o 
  -6   4  17      234.27      242.97     24.23 o 
  -5   4  17       59.84       71.01     17.95 o 
  -4   4  17       88.59      115.92     19.85 o 
  -3   4  17      119.69      122.83     20.76 o 
  -2   4  17      195.25      199.54     18.83 o 
  -1   4  17       48.74       45.33     11.93 o 
   0   4  17       91.86       78.36     12.90 o 
   1   4  17       54.86       54.22     12.62 o 
   2   4  17       53.28       53.75     15.56 o 
   3   4  17       61.02       57.11     14.91 o 
   4   4  17       87.35       80.56     15.18 o 
   5   4  17       36.16       20.13     12.80 o 
   6   4  17       40.62       51.05     16.37 o 
 -10   5  17        2.49        5.54     17.70 o 
  -9   5  17      296.68      284.23     29.74 o 
  -8   5  17        0.51       -2.12     16.36 o 
  -7   5  17      299.02      235.49     26.73 o 
  -6   5  17       29.30       36.23     17.03 o 
  -5   5  17      328.91      316.37     35.84 o 
  -4   5  17        0.87       -4.49     15.66 o 
  -3   5  17      299.08      303.68     27.43 o 
  -2   5  17       25.14       18.56     15.00 o 
  -1   5  17      223.59      198.89     20.37 o 
   0   5  17       29.40       11.54     13.25 o 
   1   5  17      194.15      173.51     17.36 o 
   2   5  17        0.40        0.98     11.91 o 
   3   5  17       50.17       67.49     16.92 o 
   4   5  17       14.05        5.88     13.68 o 
  -6   6  17        5.85        7.79     17.11 o 
  -5   6  17        8.26        4.16     17.12 o 
  -4   6  17        0.51       16.89     17.15 o 
  -3   6  17       11.45       22.76     17.99 o 
  -2   6  17        0.80        6.00     16.44 o 
  -1   6  17       15.71       14.41     17.58 o 
   0   6  17        0.41        1.86     17.66 o 
 -13   0  18        2.42      -26.62     23.04 o 
 -12   0  18       27.86       21.50     27.13 o 
 -11   0  18       10.05        6.14     24.06 o 
 -10   0  18      216.34      205.29     35.84 o 
  -9   0  18        0.11       -7.68     21.50 o 
  -8   0  18        9.88       -6.66     21.50 o 
  -7   0  18      161.16      122.36     21.54 o 
  -6   0  18      131.64      110.40     22.53 o 
  -5   0  18        7.74       28.48     17.41 o 
  -4   0  18      183.11      218.24     24.43 o 
  -3   0  18       55.90       64.20     18.88 o 
  -2   0  18       41.19       24.69     16.33 o 
  -1   0  18        1.08        8.87     14.63 o 
   0   0  18      413.10      418.45     32.43 o 
   1   0  18       30.99       24.58     16.73 o 
   2   0  18      275.48      291.85     30.03 o 
   3   0  18       83.36       29.24     19.71 o 
   4   0  18      444.98      460.55     81.65 o 
   5   0  18       89.65       90.79     23.49 o 
   6   0  18      133.39      129.23     26.06 o 
   7   0  18       10.19      -13.61     19.45 o 
 -13   1  18      259.69      309.45     33.41 o 
 -12   1  18       20.64       58.36     28.67 o 
 -11   1  18      399.26      388.56     47.10 o 
 -10   1  18       91.22       92.15     30.20 o 
  -9   1  18      616.05      622.89     39.16 o 
  -8   1  18       20.29        7.44     13.08 o 
  -7   1  18      424.13      391.51     38.76 o 
  -6   1  18        0.63        8.81      9.75 o 
  -5   1  18      982.09      996.57     32.36 o 
  -4   1  18       23.58       35.17     11.94 o 
  -3   1  18      841.77      863.94     29.21 o 
  -2   1  18       63.21       56.95     13.12 o 
  -1   1  18      663.81      655.29     27.04 o 
   0   1  18        0.79       -0.66     10.90 o 
   1   1  18      635.32      694.49     29.26 o 
   2   1  18        4.46       -1.30     11.42 o 
   3   1  18      352.53      333.78     22.76 o 
   4   1  18        1.74        9.14     12.14 o 
   5   1  18      375.19      400.28     29.80 o 
   6   1  18        0.86       21.79     15.67 o 
   7   1  18      104.41      140.57     19.55 o 
 -13   2  18        7.72       47.61     31.74 o 
 -12   2  18       16.59      -19.97     24.57 o 
 -11   2  18        9.62        3.97     19.18 o 
 -10   2  18      129.34      113.62     24.34 o 
  -9   2  18       12.33       25.09     14.44 o 
  -8   2  18       75.13       81.07     17.66 o 
  -7   2  18       23.37       14.35     13.26 o 
  -6   2  18       68.73       27.46     13.58 o 
  -5   2  18        4.20       17.27     12.54 o 
  -4   2  18       67.51       80.95     12.07 o 
  -3   2  18        0.20        9.48     12.82 o 
  -2   2  18       49.48       58.23     11.58 o 
  -1   2  18       24.65       25.90     11.50 o 
   0   2  18       23.87       16.15     11.89 o 
   1   2  18        0.15       -8.55     10.28 o 
   2   2  18       55.36       53.79     13.59 o 
   3   2  18       49.06       45.77     14.20 o 
   4   2  18       24.32       21.55     13.36 o 
   5   2  18       12.44       -3.02     12.28 o 
   6   2  18        7.88        6.77     15.33 o 
 -12   3  18        8.66       -1.19     22.15 o 
 -11   3  18       31.65       35.93     22.07 o 
 -10   3  18        8.51       20.37     15.86 o 
  -9   3  18        9.21       28.36     16.22 o 
  -8   3  18        0.20       10.92     14.11 o 
  -7   3  18       75.88       46.66     16.13 o 
  -6   3  18        8.01       -6.43     11.84 o 
  -5   3  18       96.41      108.31     20.08 o 
  -4   3  18        3.17       16.33     13.74 o 
  -3   3  18       24.95       23.53     10.70 o 
  -2   3  18        3.09       -7.17      9.30 o 
  -1   3  18       57.33       65.45     12.56 o 
   0   3  18        8.37       -0.64      9.93 o 
   1   3  18      122.75      116.60     20.08 o 
   2   3  18       27.20       32.38     13.26 o 
   3   3  18        3.92        8.95     12.00 o 
   4   3  18        0.92        1.19     15.89 o 
   5   3  18       26.02       28.76     15.14 o 
   6   3  18        5.19       10.77     15.08 o 
 -11   4  18       33.60       20.90     19.39 o 
 -10   4  18       29.74       49.75     20.00 o 
  -9   4  18        5.72       -0.57     18.09 o 
  -8   4  18       66.74       46.14     17.42 o 
  -7   4  18        1.96       -9.73     14.20 o 
  -6   4  18       35.73       54.91     17.90 o 
  -5   4  18        0.30      -13.91     13.32 o 
  -4   4  18      126.68      119.88     33.56 o 
  -3   4  18        0.61       -5.52     13.42 o 
  -2   4  18       83.07       75.34     15.33 o 
  -1   4  18        4.86        3.05     10.52 o 
   0   4  18       25.78       -5.29     10.82 o 
   1   4  18       75.25       58.28     13.64 o 
   2   4  18      145.98      144.88     16.96 o 
   3   4  18        5.08       -6.65     11.35 o 
   4   4  18       70.29       92.67     17.77 o 
  -8   5  18       18.29       17.11     18.27 o 
  -7   5  18       12.03       -0.56     16.23 o 
  -6   5  18       28.42       39.33     18.61 o 
  -5   5  18       38.13       24.16     16.64 o 
  -4   5  18       16.01       27.21     16.79 o 
  -3   5  18       54.17       51.00     18.08 o 
  -2   5  18        0.07        2.76     15.24 o 
  -1   5  18       48.57       42.66     18.29 o 
   0   5  18        2.75       -1.00     13.27 o 
   1   5  18       26.69       20.32     13.04 o 
   2   5  18        3.78        4.42     12.90 o 
 -13   1  19        9.98       -1.02     28.67 o 
 -12   1  19       51.36        9.21     28.16 o 
 -11   1  19       20.21       51.19     30.72 o 
 -10   1  19       60.94       68.09     28.67 o 
  -9   1  19        0.27        5.16     17.93 o 
  -8   1  19        1.33       -6.80     13.09 o 
  -7   1  19       96.05      101.59     33.28 o 
  -6   1  19       70.17       61.61     13.74 o 
  -5   1  19       15.73       13.30     10.83 o 
  -4   1  19       53.15       68.49     13.97 o 
  -3   1  19       31.18       26.48     12.02 o 
  -2   1  19        4.26       15.35     11.15 o 
  -1   1  19      150.49      130.31     16.68 o 
   0   1  19       25.44       23.93     13.02 o 
   1   1  19       39.12       34.99     13.37 o 
   2   1  19        6.89        7.58     11.91 o 
   3   1  19       34.14       27.00     13.76 o 
   4   1  19       20.73        8.37     12.43 o 
   5   1  19       23.33        6.82     13.70 o 
   6   1  19        7.79        8.32     14.56 o 
 -12   2  19        5.08        1.54     28.67 o 
 -11   2  19       41.57       18.43     26.62 o 
 -10   2  19        1.59       -5.67     19.09 o 
  -9   2  19      219.81      200.05     25.55 o 
  -8   2  19       49.23       37.66     15.59 o 
  -7   2  19       49.34       61.83     16.82 o 
  -6   2  19        0.37        3.07     13.00 o 
  -5   2  19      169.79      171.35     20.41 o 
  -4   2  19        0.47        7.13     10.14 o 
  -3   2  19      415.69      397.34     23.06 o 
  -2   2  19        2.25       10.74     12.27 o 
  -1   2  19      190.56      197.54     18.78 o 
   0   2  19        4.40        2.39     11.35 o 
   1   2  19       30.62       53.02     13.88 o 
   2   2  19       64.73       73.28     16.09 o 
   3   2  19      118.85      106.43     17.56 o 
   4   2  19       28.69        8.16     12.88 o 
   5   2  19       59.62       52.90     23.50 o 
 -11   3  19       11.15       13.82     21.79 o 
 -10   3  19       77.05       63.01     19.33 o 
  -9   3  19       54.45       58.32     17.95 o 
  -8   3  19      120.88      129.20     34.43 o 
  -7   3  19       20.20        0.18     14.47 o 
  -6   3  19       54.91       51.86     16.71 o 
  -5   3  19       26.69       31.93     14.89 o 
  -4   3  19      168.81      164.62     20.92 o 
  -3   3  19       52.14       39.78     13.87 o 
  -2   3  19      123.17      120.14     14.61 o 
  -1   3  19       30.20       24.32     11.45 o 
   0   3  19        8.69       18.61     12.85 o 
   1   3  19      147.79      167.75     19.07 o 
   2   3  19      117.59      155.05     19.25 o 
   3   3  19       36.84        5.42     13.82 o 
   4   3  19       62.31       63.30     16.68 o 
  -9   4  19       28.57       30.26     18.91 o 
  -8   4  19        5.04        9.58     16.49 o 
  -7   4  19       33.84        8.94     16.51 o 
  -6   4  19        2.24       13.35     15.35 o 
  -5   4  19       73.53       73.51     19.53 o 
  -4   4  19        2.19        3.41     14.67 o 
  -3   4  19      136.88      111.73     21.69 o 
  -2   4  19       12.92       38.22     16.79 o 
  -1   4  19      101.14       92.51     15.09 o 
   0   4  19       36.15       50.92     13.45 o 
   1   4  19      115.13       69.58     14.71 o 
   2   4  19       29.33       25.11     13.25 o 
   3   4  19       68.14       71.11     17.01 o 
  -6   5  19       24.78        8.99     17.91 o 
  -5   5  19       20.09       29.90     17.50 o 
  -4   5  19        7.61        9.42     16.70 o 
  -3   5  19       17.84       22.32     17.12 o 
  -2   5  19       10.67        8.74     16.70 o 
  -1   5  19       31.43       30.39     18.60 o 
   0   5  19        6.41       10.51     15.09 o 
  -7   0  20      311.81      300.00     42.49 o 
  -6   0  20      242.55      286.34     29.85 o 
  -5   0  20      572.14      594.45     38.81 o 
  -4   0  20      205.05      247.00     28.04 o 
  -3   0  20      508.64      434.29     38.14 o 
  -2   0  20      167.97      196.08     32.51 o 
  -1   0  20      470.00      553.19     38.33 o 
   0   0  20       32.06       44.76     33.28 o 
   1   0  20      326.38      263.27     31.12 o 
   2   0  20       95.35      110.61     29.69 o 
   3   0  20      191.00      163.14     28.40 o 
   4   0  20       75.68       84.33     24.43 o 
   5   0  20      168.06      184.20     30.36 o 
 -12   1  20      159.33      163.31     39.42 o 
 -11   1  20       13.74       12.29     29.18 o 
 -10   1  20      298.11      312.80     45.05 o 
  -9   1  20       84.67       79.35     35.32 o 
  -8   1  20      130.16      139.25     26.24 o 
  -7   1  20        5.51        5.25     17.55 o 
  -6   1  20      335.82      350.55     43.77 o 
  -5   1  20       18.22        9.11     11.79 o 
  -4   1  20      363.41      372.17     22.96 o 
  -3   1  20       44.10       53.79     16.33 o 
  -2   1  20      169.89      165.20     18.36 o 
  -1   1  20       34.90       49.86     14.32 o 
   0   1  20       59.63       67.47     15.80 o 
   1   1  20        0.52       -4.87     12.86 o 
   2   1  20       57.76       92.93     23.05 o 
   3   1  20       13.93       38.00     15.71 o 
   4   1  20       54.90       46.38     16.18 o 
   5   1  20        0.17       -0.55     20.17 o 
 -11   2  20        4.89       33.28     31.23 o 
 -10   2  20       48.68       40.76     22.53 o 
  -9   2  20      106.87      103.50     20.76 o 
  -8   2  20      173.52      163.76     21.95 o 
  -7   2  20        1.37       -2.94     16.44 o 
  -6   2  20       54.94      101.25     18.85 o 
  -5   2  20       95.85       92.32     29.18 o 
  -4   2  20      132.09      141.28     17.31 o 
  -3   2  20       55.25       53.86     14.36 o 
  -2   2  20      128.19      145.62     18.44 o 
  -1   2  20        5.69      -11.26     11.98 o 
   0   2  20       13.04        3.84     13.49 o 
   1   2  20       57.18       51.73     15.44 o 
   2   2  20       53.89       75.14     16.35 o 
   3   2  20       10.75       17.14     14.66 o 
   4   2  20       28.01       18.82     14.63 o 
 -10   3  20        0.07      -12.28     16.37 o 
  -9   3  20       10.35       19.64     17.08 o 
  -8   3  20        2.25       15.21     15.70 o 
  -7   3  20        1.94      -10.95     14.10 o 
  -6   3  20        0.89        9.41     16.33 o 
  -5   3  20        5.97       10.25     14.83 o 
  -4   3  20        6.21       16.88     15.23 o 
  -3   3  20        0.64        8.47     12.91 o 
  -2   3  20        0.91        1.35     12.38 o 
  -1   3  20        0.26        9.05     12.97 o 
   0   3  20       16.20       11.92     13.50 o 
   1   3  20       22.67       23.88     14.54 o 
   2   3  20        1.09        6.36     14.01 o 
   3   3  20        5.31       -7.05     14.60 o 
  -8   4  20        3.96        0.48     17.75 o 
  -7   4  20       64.26       36.23     18.43 o 
  -6   4  20        7.27       -0.54     16.40 o 
  -5   4  20       69.91       64.58     19.53 o 
  -4   4  20       18.00       20.57     17.08 o 
  -3   4  20       90.81       73.29     19.76 o 
  -2   4  20       17.93       14.03     16.18 o 
  -1   4  20       31.51       56.33     16.17 o 
   0   4  20       48.18       61.42     14.58 o 
   1   4  20       17.36        6.19     15.81 o 
  -8   1  21       44.94        9.21     29.18 o 
  -7   1  21        1.91       26.11     18.82 o 
  -6   1  21       47.27       58.51     21.35 o 
  -5   1  21        0.71       -5.58     12.20 o 
  -4   1  21       27.47       26.91     13.89 o 
  -3   1  21       11.78       19.52     13.28 o 
  -2   1  21       23.41       26.62     13.69 o 
  -1   1  21       11.64       25.03     14.38 o 
   0   1  21       20.49        8.28     13.96 o 
   1   1  21       16.54       44.61     16.12 o 
   2   1  21        0.09        1.12     13.80 o 
   3   1  21       19.14       39.41     30.81 o 
 -10   2  21      117.27       89.21     37.88 o 
  -9   2  21        5.77        4.60     16.68 o 
  -8   2  21      111.40      153.24     32.25 o 
  -7   2  21       31.17        1.34     19.30 o 
  -6   2  21       42.89       38.44     20.48 o 
  -5   2  21       87.47       39.46     30.72 o 
  -4   2  21      159.60      153.38     22.45 o 
  -3   2  21       23.68       56.99     15.63 o 
  -2   2  21      131.75      135.69     18.99 o 
  -1   2  21        2.53       11.98     13.25 o 
   0   2  21       12.48       24.35     13.95 o 
   1   2  21       26.70       51.20     16.23 o 
   2   2  21       68.96       83.97     27.93 o 
  -8   3  21       23.76       31.38     17.42 o 
  -7   3  21       75.58       73.10     19.99 o 
  -6   3  21       31.23       38.54     18.36 o 
  -5   3  21       85.96       71.72     19.97 o 
  -4   3  21       24.10       46.78     23.33 o 
  -3   3  21      137.48      102.83     26.78 o 
  -2   3  21       42.68       58.62     16.71 o 
  -1   3  21       77.33      133.60     19.32 o 
   0   3  21       17.30        9.07     14.61 o 
   1   3  21       66.77       83.73     18.09 o 
  -4   4  21      153.08      135.38     23.20 o 
  -6   0  22      164.68      123.34     57.08 o 
  -5   0  22       24.69       56.79     21.88 o 
  -4   0  22      163.79      197.44     37.63 o 
  -3   0  22       45.74       56.30     22.61 o 
  -2   0  22      145.32      189.35     30.51 o 
  -1   0  22        7.46      -12.42     20.22 o 
   0   0  22      191.03      174.61     30.30 o 
   1   0  22        9.14        9.87     22.37 o 
  -8   1  22       21.63       63.48     35.84 o 
  -7   1  22        6.16       30.90     39.93 o 
  -6   1  22        0.47       -7.69     18.62 o 
  -5   1  22       17.05       21.37     14.49 o 
  -4   1  22       27.41       22.17     14.52 o 
  -3   1  22        5.88       18.70     14.70 o 
  -2   1  22       56.09       20.51     15.01 o 
  -1   1  22        1.22        0.50     13.69 o 
   0   1  22        5.26       24.36     14.48 o 
   1   1  22        1.62       -7.00     15.15 o 
  -8   2  22       63.54       51.31     24.54 o 
  -7   2  22       17.42       14.36     25.85 o 
  -6   2  22       12.54        3.63     21.13 o 
  -5   2  22        4.77       15.71     20.79 o 
  -4   2  22       46.41       78.96     24.95 o 
  -3   2  22        6.92        8.42     14.20 o 
  -2   2  22       16.03        6.46     13.84 o 
  -1   2  22        8.76       26.10     14.67 o 
   0   2  22        1.81        0.41     15.86 o 
  -4   3  22        1.25       -8.14     19.66 o 
  -3   3  22        4.33       22.55     23.30 o 
  -6   1  23       36.98       20.09     28.41 o 
  -5   1  23        6.49       21.00     22.30 o 
  -4   1  23       25.68       38.50     15.86 o 
  -3   1  23        0.95      -14.83     17.36 o 
                                                 
